# Supplementary material for: Morpholinium hydrogen chloranilate methanol monosolvate
Source: Acta Crystallogr Sect E Struct Rep Online. 2011 Nov 16;67(Pt 12):o3335. doi: 10.1107/S1600536811047891 (PMC3238982; doi:10.1107/S1600536811047891)
Supplement: Supplementary file 1 [file e-67-o3335-sup1.cif]

##############################################################################
#                                                                            #
# This CIF contains the data in a paper accepted for publication in          #
# Acta Crystallographica Section E. It conforms to the requirements of       #
# Notes for Authors for Acta Crystallographica Section E, and has been       #
# peer reviewed under the auspices of the IUCr Commission on Journals.       #
#                                                                            #
# Full details of the Crystallographic Information File format               #
# are given in the paper "The Crystallographic Information File (CIF):       #
# a New Standard Archive File for Crystallography" by S. R. Hall, F. H.      #
# Allen and I. D. Brown [Acta Cryst. (1991), A47, 655-685].                  #
#                                                                            #
# The current version of the core CIF dictionary is obtainable from          #
# ftp://ftp.iucr.org/pub/cif_core.dic.                                       #
#                                                                            #
# Software is freely available for graphical display of the structure(s)     #
# in this CIF. For information consult the CIF software page                 #
# http://www.iucr.org/resources/cif/software.                                #
#                                                                            #
# This file may be used for bona fide research purposes within the           #
# scientific community so long as proper attribution is given to the journal # 
# article from which it was obtained.                                        #
#                                                                            #
##############################################################################
data_General
_audit_creation_method     'by CrystalStructure 3.8'
_journal_date_recd_electronic     2011-11-08
_journal_date_accepted     2011-11-11
_journal_name_full     'Acta Crystallographica, Section E'
_journal_year     2011
_journal_volume     67
_journal_issue     12
_journal_page_first     o3335
_journal_page_last     o3335
_journal_paper_category     QO
_journal_coeditor_code     LH5377
_publ_contact_author_name     ' Prof. Hiroyuki Ishida'
_publ_contact_author_address
;
Department of Chemistry
Faculty of Science
Okayama University
Okayama 700-8530
Japan
;
_publ_contact_author_email     ' ishidah@cc.okayama-u.ac.jp '
_publ_contact_author_fax     ' 81-86-251-7832'
_publ_contact_author_phone     ' 81-86-251-7832'
_publ_section_title
;
Morpholinium hydrogen chloranilate methanol monosolvate
;
loop_
    _publ_author_name
    _publ_author_address
    'Gotoh, Kazuma'
;
Department of Chemistry
Faculty of Science
Okayama University
Okayama 700-8530
Japan
;
    'Tahara, Yuki'
;
Department of Chemistry
Faculty of Science
Okayama University
Okayama 700-8530
Japan
;
    'Ishida, Hiroyuki'
;
Department of Chemistry
Faculty of Science
Okayama University
Okayama 700-8530
Japan
;
data_I
_chemical_name_systematic
;
Morpholin-1-ium 2,5-dichloro-4-hydroxy-3,6-dioxocyclohexa-1,4-dien-1-olate
methanol monosolvate
;
_chemical_name_common
;
Morpholinium hydrogen chloranilate methanol monosolvate
;
_chemical_formula_moiety     'C4 H10 N O, C6 H Cl2 O4, C H4 O'
_chemical_formula_sum     'C11 H15 Cl2 N O6 '
_chemical_formula_iupac     'C4 H10 N O +, C6 H Cl2 O4 -, C H4 O'
_chemical_formula_weight     328.15
_chemical_melting_point     ?
_symmetry_cell_setting     triclinic
_symmetry_space_group_name_H-M     'P -1'
_symmetry_space_group_name_Hall     '-P 1'
loop_
    _symmetry_equiv_pos_site_id
    _symmetry_equiv_pos_as_xyz
    1 '+X,+Y,+Z'
    2 '-X,-Y,-Z'
_cell_length_a     9.11845(17)
_cell_length_b     9.39881(17)
_cell_length_c     9.96935(18)
_cell_angle_alpha     107.8089(7)
_cell_angle_beta     107.5510(7)
_cell_angle_gamma     110.2398(7)
_cell_volume     679.25(2)
_cell_formula_units_Z     2
_cell_measurement_reflns_used     16546
_cell_measurement_theta_min     3.6
_cell_measurement_theta_max     30.1
_cell_measurement_temperature     170.0(10)
_exptl_crystal_description     'block'
_exptl_crystal_colour     'brown'
_exptl_crystal_size_max     0.45
_exptl_crystal_size_mid     0.41
_exptl_crystal_size_min     0.30
_exptl_crystal_density_diffrn     1.604
_exptl_crystal_density_meas     ?
_exptl_crystal_density_method     'not measured'
_exptl_crystal_F_000     340.00
_exptl_absorpt_coefficient_mu     0.502
_exptl_absorpt_correction_type     numerical
_exptl_absorpt_process_details
;
(NUMABS; Higashi, 1999)
;
_exptl_absorpt_correction_T_min     0.817
_exptl_absorpt_correction_T_max     0.860
_diffrn_ambient_temperature     170.0(10)
_diffrn_radiation_type     'Mo K\a'
_diffrn_radiation_wavelength     0.71075
_diffrn_measurement_device_type     'Rigaku R-AXIS RAPID II'
_diffrn_measurement_method     \w
_diffrn_detector_area_resol_mean     10.00
_diffrn_reflns_number     17817
_diffrn_reflns_av_R_equivalents     0.0251
_diffrn_reflns_av_sigmaI/netI     0.0161
_diffrn_reflns_theta_max     29.99
_diffrn_reflns_theta_full     29.99
_diffrn_measured_fraction_theta_max     0.997
_diffrn_measured_fraction_theta_full     0.997
_diffrn_reflns_limit_h_min     -12
_diffrn_reflns_limit_h_max     12
_diffrn_reflns_limit_k_min     -13
_diffrn_reflns_limit_k_max     13
_diffrn_reflns_limit_l_min     -14
_diffrn_reflns_limit_l_max     14
_refine_special_details
;
Refinement of <i>F</i>^2^ against ALL reflections. The weighted <i>R</i>-factor
<i>wR</i> and goodness of fit <i>S</i> are based on <i>F</i>^2^, conventional
<i>R</i>-factors <i>R</i> are based on <i>F</i>, with <i>F</i> set to zero for
negative <i>F</i>^2^. The threshold expression of <i>F</i>^2^ >
\s(<i>F</i>^2^) is used only for calculating <i>R</i>-factors(gt) <i>etc</i>.
and is not relevant to the choice of reflections for refinement.
<i>R</i>-factors based on <i>F</i>^2^ are statistically about twice as large
as those based on <i>F</i>, and <i>R</i>- factors based on ALL data will be
even larger.
;
_reflns_number_total     3928
_reflns_number_gt     3636
_reflns_threshold_expression     >2sigma(I)
_refine_ls_structure_factor_coef     Fsqd
_refine_ls_matrix_type     full
_refine_ls_R_factor_all     0.0318
_refine_ls_R_factor_gt     0.0265
_refine_ls_wR_factor_gt     0.0749
_refine_ls_wR_factor_ref     0.0774
_refine_ls_goodness_of_fit_ref     1.080
_refine_ls_restrained_S_all     1.080
_refine_ls_number_reflns     3928
_refine_ls_number_parameters     197
_refine_ls_number_restraints     0
_refine_ls_hydrogen_treatment     mixed
_refine_ls_weighting_scheme     calc
_refine_ls_weighting_details
         'calc w=1/[\s^2^(Fo^2^)+(0.0459P)^2^+0.1482P] where P=(Fo^2^+2Fc^2^)/3'
_atom_sites_solution_hydrogens     geom
_atom_sites_solution_primary     direct
_atom_sites_solution_secondary     difmap
_refine_ls_shift/su_max     0.001
_refine_ls_shift/su_mean     0.000
_refine_diff_density_max     0.511
_refine_diff_density_min     -0.276
_refine_ls_extinction_method     none
_refine_ls_extinction_coef     ?
loop_
    _atom_type_symbol
    _atom_type_description
    _atom_type_scat_dispersion_real
    _atom_type_scat_dispersion_imag
    _atom_type_scat_source
    'C' 'C' 0.0033 0.0016
                         'International Tables Vol C Tables 4.2.6.8 and 6.1.1.4'
    'H' 'H' 0.0000 0.0000
                         'International Tables Vol C Tables 4.2.6.8 and 6.1.1.4'
    'O' 'O' 0.0106 0.0060
                         'International Tables Vol C Tables 4.2.6.8 and 6.1.1.4'
    'N' 'N' 0.0061 0.0033
                         'International Tables Vol C Tables 4.2.6.8 and 6.1.1.4'
    'Cl' 'Cl' 0.1484 0.1585
                         'International Tables Vol C Tables 4.2.6.8 and 6.1.1.4'
_computing_data_collection     'PROCESS-AUTO (Rigaku/MSC, 2004)'
_computing_cell_refinement     'PROCESS-AUTO (Rigaku/MSC, 2004)'
_computing_data_reduction     'CrystalStructure (Rigaku/MSC, 2004)'
_computing_structure_solution     'SHELXS97 (Sheldrick, 2008)'
_computing_structure_refinement     'SHELXL97 (Sheldrick, 2008)'
_computing_molecular_graphics     'ORTEP-3 (Farrugia, 1997)'
_computing_publication_material
                            'SHELXL97 (Sheldrick, 2008) and PLATON (Spek, 2009)'
loop_
    _atom_site_type_symbol
    _atom_site_label
    _atom_site_fract_x
    _atom_site_fract_y
    _atom_site_fract_z
    _atom_site_U_iso_or_equiv
    _atom_site_adp_type
    _atom_site_calc_flag
    _atom_site_refinement_flags
    _atom_site_occupancy
    _atom_site_symmetry_multiplicity
    _atom_site_disorder_assembly
    _atom_site_disorder_group
    Cl Cl1 1.01275(3) 0.30381(3) 0.86968(3) 0.02809(7) Uani d . 1 1 . .
    Cl Cl2 0.20309(3) 0.06793(3) 0.53010(3) 0.02191(7) Uani d . 1 1 . .
    O O1 0.71379(10) 0.00021(10) 0.82390(9) 0.02629(15) Uani d . 1 1 . .
    O O2 0.84595(9) 0.45763(9) 0.70404(9) 0.02291(14) Uani d . 1 1 . .
    O O3 0.50528(8) 0.35907(8) 0.55923(8) 0.01801(13) Uani d . 1 1 . .
    O O4 0.37147(9) -0.10742(9) 0.67309(9) 0.02464(15) Uani d . 1 1 . .
    O O5 0.58600(10) 0.31839(10) -0.00604(8) 0.02641(15) Uani d . 1 1 . .
    O O6 0.80802(9) 0.70163(9) 0.66544(10) 0.02655(16) Uani d . 1 1 . .
    N N1 0.52494(12) 0.35047(11) 0.26136(10) 0.02167(16) Uani d . 1 1 . .
    C C1 0.67022(12) 0.08381(11) 0.76387(10) 0.01785(16) Uani d . 1 1 . .
    C C2 0.79228(11) 0.23463(11) 0.77003(11) 0.01801(16) Uani d . 1 1 . .
    C C3 0.73479(11) 0.32094(10) 0.70050(10) 0.01635(15) Uani d . 1 1 . .
    C C4 0.54246(11) 0.26734(10) 0.61815(9) 0.01450(15) Uani d . 1 1 . .
    C C5 0.42266(11) 0.12427(11) 0.61394(10) 0.01582(15) Uani d . 1 1 . .
    C C6 0.47242(11) 0.02420(11) 0.67825(10) 0.01687(16) Uani d . 1 1 . .
    C C7 0.70652(13) 0.42900(12) 0.27855(11) 0.02421(18) Uani d . 1 1 . .
    H H7A 0.7887 0.4300 0.3706 0.029 Uiso calc R 1 1 . .
    H H7B 0.7451 0.5482 0.2962 0.029 Uiso calc R 1 1 . .
    C C8 0.70673(13) 0.32531(13) 0.12851(12) 0.02324(18) Uani d . 1 1 . .
    H H8A 0.8263 0.3774 0.1376 0.028 Uiso calc R 1 1 . .
    H H8B 0.6745 0.2081 0.1150 0.028 Uiso calc R 1 1 . .
    C C9 0.41236(13) 0.23401(14) -0.02607(12) 0.0271(2) Uani d . 1 1 . .
    H H9A 0.3830 0.1173 -0.0391 0.033 Uiso calc R 1 1 . .
    H H9B 0.3285 0.2242 -0.1231 0.033 Uiso calc R 1 1 . .
    C C10 0.39445(13) 0.33079(14) 0.11517(12) 0.02451(19) Uani d . 1 1 . .
    H H10A 0.4149 0.4445 0.1240 0.029 Uiso calc R 1 1 . .
    H H10B 0.2742 0.2678 0.1012 0.029 Uiso calc R 1 1 . .
    C C11 0.98148(13) 0.84290(14) 0.75821(14) 0.0311(2) Uani d . 1 1 . .
    H H11A 1.0434 0.8324 0.8508 0.047 Uiso calc R 1 1 . .
    H H11B 0.9754 0.9493 0.7933 0.047 Uiso calc R 1 1 . .
    H H11C 1.0448 0.8441 0.6943 0.047 Uiso calc R 1 1 . .
    H H1A 0.520(2) 0.414(2) 0.3435(19) 0.036(4) Uiso d . 1 1 . .
    H H1B 0.4968(19) 0.252(2) 0.2566(17) 0.032(4) Uiso d . 1 1 . .
    H H2 0.801(2) 0.512(2) 0.675(2) 0.052(5) Uiso d . 1 1 . .
    H H6 0.750(2) 0.718(2) 0.609(2) 0.041(4) Uiso d . 1 1 . .
loop_
    _atom_site_aniso_label
    _atom_site_aniso_U_11
    _atom_site_aniso_U_22
    _atom_site_aniso_U_33
    _atom_site_aniso_U_12
    _atom_site_aniso_U_13
    _atom_site_aniso_U_23
    Cl1 0.01597(11) 0.02532(12) 0.03726(14) 0.00939(9) 0.00314(9) 0.01727(10)
    Cl2 0.01479(10) 0.02700(12) 0.02709(12) 0.01005(8) 0.00953(8) 0.01609(9)
    O1 0.0255(3) 0.0270(3) 0.0347(4) 0.0155(3) 0.0119(3) 0.0222(3)
    O2 0.0153(3) 0.0180(3) 0.0339(4) 0.0068(2) 0.0065(3) 0.0162(3)
    O3 0.0178(3) 0.0170(3) 0.0206(3) 0.0095(2) 0.0066(2) 0.0109(2)
    O4 0.0229(3) 0.0235(3) 0.0338(4) 0.0104(3) 0.0144(3) 0.0198(3)
    O5 0.0241(3) 0.0382(4) 0.0223(3) 0.0151(3) 0.0135(3) 0.0172(3)
    O6 0.0189(3) 0.0227(3) 0.0357(4) 0.0082(3) 0.0056(3) 0.0194(3)
    N1 0.0300(4) 0.0218(4) 0.0196(4) 0.0145(3) 0.0139(3) 0.0120(3)
    C1 0.0194(4) 0.0179(4) 0.0189(4) 0.0104(3) 0.0084(3) 0.0103(3)
    C2 0.0146(3) 0.0170(4) 0.0213(4) 0.0081(3) 0.0051(3) 0.0098(3)
    C3 0.0149(3) 0.0146(3) 0.0176(4) 0.0069(3) 0.0054(3) 0.0073(3)
    C4 0.0151(3) 0.0144(3) 0.0138(3) 0.0080(3) 0.0058(3) 0.0061(3)
    C5 0.0136(3) 0.0175(4) 0.0174(4) 0.0079(3) 0.0068(3) 0.0091(3)
    C6 0.0189(4) 0.0177(4) 0.0178(4) 0.0099(3) 0.0098(3) 0.0097(3)
    C7 0.0239(4) 0.0213(4) 0.0209(4) 0.0078(3) 0.0067(3) 0.0091(3)
    C8 0.0207(4) 0.0261(4) 0.0258(4) 0.0119(3) 0.0115(4) 0.0137(4)
    C9 0.0212(4) 0.0362(5) 0.0194(4) 0.0123(4) 0.0092(4) 0.0096(4)
    C10 0.0269(4) 0.0327(5) 0.0238(4) 0.0191(4) 0.0145(4) 0.0159(4)
    C11 0.0194(4) 0.0250(5) 0.0430(6) 0.0080(4) 0.0068(4) 0.0192(4)
_geom_special_details
;
All e.s.d.'s (except the e.s.d. in the dihedral angle between two l.s. planes)
are estimated using the full covariance matrix. The cell e.s.d.'s are taken
into account individually in the estimation of e.s.d.'s in distances, angles
and torsion angles; correlations between e.s.d.'s in cell parameters are only
used when they are defined by crystal symmetry. An approximate (isotropic)
treatment of cell e.s.d.'s is used for estimating e.s.d.'s involving l.s.
planes.
;
loop_
    _geom_bond_atom_site_label_1
    _geom_bond_atom_site_label_2
    _geom_bond_site_symmetry_2
    _geom_bond_distance
    _geom_bond_publ_flag
    Cl1 C2 . 1.7168(9) ?
    Cl2 C5 . 1.7246(8) ?
    O1 C1 . 1.2221(11) ?
    O2 C3 . 1.3148(10) ?
    O2 H2 . 0.825(19) ?
    O3 C4 . 1.2630(10) ?
    O4 C6 . 1.2349(11) ?
    O5 C9 . 1.4211(12) ?
    O5 C8 . 1.4219(12) ?
    O6 C11 . 1.4260(12) ?
    O6 H6 . 0.740(17) ?
    N1 C10 . 1.4870(12) ?
    N1 C7 . 1.4904(13) ?
    N1 H1A . 0.876(16) ?
    N1 H1B . 0.853(16) ?
    C1 C2 . 1.4373(12) ?
    C1 C6 . 1.5413(12) ?
    C2 C3 . 1.3536(11) ?
    C3 C4 . 1.5069(11) ?
    C4 C5 . 1.3874(11) ?
    C5 C6 . 1.4107(11) ?
    C7 C8 . 1.5161(13) ?
    C7 H7A . 0.9900 ?
    C7 H7B . 0.9900 ?
    C8 H8A . 0.9900 ?
    C8 H8B . 0.9900 ?
    C9 C10 . 1.5148(13) ?
    C9 H9A . 0.9900 ?
    C9 H9B . 0.9900 ?
    C10 H10A . 0.9900 ?
    C10 H10B . 0.9900 ?
    C11 H11A . 0.9800 ?
    C11 H11B . 0.9800 ?
    C11 H11C . 0.9800 ?
loop_
    _geom_angle_atom_site_label_1
    _geom_angle_atom_site_label_2
    _geom_angle_atom_site_label_3
    _geom_angle_site_symmetry_1
    _geom_angle_site_symmetry_3
    _geom_angle
    _geom_angle_publ_flag
    C3 O2 H2 . . 113.5(13) ?
    C9 O5 C8 . . 109.92(7) ?
    C11 O6 H6 . . 111.7(13) ?
    C10 N1 C7 . . 111.68(7) ?
    C10 N1 H1A . . 109.0(10) ?
    C7 N1 H1A . . 109.8(10) ?
    C10 N1 H1B . . 108.2(10) ?
    C7 N1 H1B . . 109.5(10) ?
    H1A N1 H1B . . 108.6(14) ?
    O1 C1 C2 . . 123.92(8) ?
    O1 C1 C6 . . 117.69(8) ?
    C2 C1 C6 . . 118.39(7) ?
    C3 C2 C1 . . 120.81(8) ?
    C3 C2 Cl1 . . 120.88(7) ?
    C1 C2 Cl1 . . 118.31(6) ?
    O2 C3 C2 . . 120.97(8) ?
    O2 C3 C4 . . 117.02(7) ?
    C2 C3 C4 . . 122.00(8) ?
    O3 C4 C5 . . 125.78(8) ?
    O3 C4 C3 . . 116.12(7) ?
    C5 C4 C3 . . 118.10(7) ?
    C4 C5 C6 . . 123.01(8) ?
    C4 C5 Cl2 . . 118.77(6) ?
    C6 C5 Cl2 . . 118.20(6) ?
    O4 C6 C5 . . 125.85(8) ?
    O4 C6 C1 . . 116.53(8) ?
    C5 C6 C1 . . 117.61(7) ?
    N1 C7 C8 . . 108.60(8) ?
    N1 C7 H7A . . 110.0 ?
    C8 C7 H7A . . 110.0 ?
    N1 C7 H7B . . 110.0 ?
    C8 C7 H7B . . 110.0 ?
    H7A C7 H7B . . 108.4 ?
    O5 C8 C7 . . 110.97(8) ?
    O5 C8 H8A . . 109.4 ?
    C7 C8 H8A . . 109.4 ?
    O5 C8 H8B . . 109.4 ?
    C7 C8 H8B . . 109.4 ?
    H8A C8 H8B . . 108.0 ?
    O5 C9 C10 . . 110.93(8) ?
    O5 C9 H9A . . 109.5 ?
    C10 C9 H9A . . 109.5 ?
    O5 C9 H9B . . 109.5 ?
    C10 C9 H9B . . 109.5 ?
    H9A C9 H9B . . 108.0 ?
    N1 C10 C9 . . 109.27(8) ?
    N1 C10 H10A . . 109.8 ?
    C9 C10 H10A . . 109.8 ?
    N1 C10 H10B . . 109.8 ?
    C9 C10 H10B . . 109.8 ?
    H10A C10 H10B . . 108.3 ?
    O6 C11 H11A . . 109.5 ?
    O6 C11 H11B . . 109.5 ?
    H11A C11 H11B . . 109.5 ?
    O6 C11 H11C . . 109.5 ?
    H11A C11 H11C . . 109.5 ?
    H11B C11 H11C . . 109.5 ?
loop_
    _geom_torsion_atom_site_label_1
    _geom_torsion_atom_site_label_2
    _geom_torsion_atom_site_label_3
    _geom_torsion_atom_site_label_4
    _geom_torsion_site_symmetry_1
    _geom_torsion_site_symmetry_2
    _geom_torsion_site_symmetry_3
    _geom_torsion_site_symmetry_4
    _geom_torsion
    _geom_torsion_publ_flag
    O1 C1 C2 C3 . . . . 179.84(9) ?
    C6 C1 C2 C3 . . . . -0.87(13) ?
    O1 C1 C2 Cl1 . . . . -0.89(13) ?
    C6 C1 C2 Cl1 . . . . 178.40(6) ?
    C1 C2 C3 O2 . . . . -179.07(8) ?
    Cl1 C2 C3 O2 . . . . 1.68(13) ?
    C1 C2 C3 C4 . . . . 1.85(13) ?
    Cl1 C2 C3 C4 . . . . -177.40(6) ?
    O2 C3 C4 O3 . . . . 0.18(11) ?
    C2 C3 C4 O3 . . . . 179.29(8) ?
    O2 C3 C4 C5 . . . . -179.49(8) ?
    C2 C3 C4 C5 . . . . -0.38(12) ?
    O3 C4 C5 C6 . . . . 178.14(8) ?
    C3 C4 C5 C6 . . . . -2.22(12) ?
    O3 C4 C5 Cl2 . . . . -3.25(12) ?
    C3 C4 C5 Cl2 . . . . 176.39(6) ?
    C4 C5 C6 O4 . . . . -177.30(9) ?
    Cl2 C5 C6 O4 . . . . 4.08(13) ?
    C4 C5 C6 C1 . . . . 3.11(12) ?
    Cl2 C5 C6 C1 . . . . -175.50(6) ?
    O1 C1 C6 O4 . . . . -1.84(12) ?
    C2 C1 C6 O4 . . . . 178.82(8) ?
    O1 C1 C6 C5 . . . . 177.79(8) ?
    C2 C1 C6 C5 . . . . -1.55(12) ?
    C10 N1 C7 C8 . . . . -53.98(10) ?
    C9 O5 C8 C7 . . . . -62.82(10) ?
    N1 C7 C8 O5 . . . . 58.10(10) ?
    C8 O5 C9 C10 . . . . 62.10(11) ?
    C7 N1 C10 C9 . . . . 53.70(11) ?
    O5 C9 C10 N1 . . . . -57.15(11) ?
loop_
    _geom_hbond_atom_site_label_D
    _geom_hbond_atom_site_label_H
    _geom_hbond_atom_site_label_A
    _geom_hbond_site_symmetry_A
    _geom_hbond_distance_DH
    _geom_hbond_distance_HA
    _geom_hbond_distance_DA
    _geom_hbond_angle_DHA
    N1 H1A O3 . 0.878(18) 2.391(18) 3.0069(12) 127.5(16)
    N1 H1A O3 2_666 0.878(18) 2.180(19) 2.9255(13) 142.5(16)
    N1 H1B O1 2_656 0.852(19) 2.170(19) 2.9207(14) 146.9(17)
    N1 H1B O4 2_656 0.852(19) 2.233(19) 2.9277(14) 138.7(16)
    O2 H2 O3 . 0.82(2) 2.26(2) 2.6605(12) 110.6(16)
    O2 H2 O6 . 0.82(2) 1.79(2) 2.5564(13) 153.4(19)
    O6 H6 Cl2 2_666 0.742(19) 2.761(19) 3.3342(9) 136.0(18)
    O6 H6 O3 2_666 0.742(19) 2.119(19) 2.7812(12) 149(2)
    C8 H8A O2 2_766 0.99 2.51 3.4115(15) 152
_iucr_refine_instructions_details
;
TITL  10042111
CELL  0.71075 9.11845 9.39881 9.96935 107.809 107.551 110.240
ZERR  2 0.00017 0.00017 0.00018 0.001 0.001 0.001
LATT 1
SFAC C H O N CL
UNIT 22 30 12 2 4
SHEL 99999.000000 0.000000
L.S. 15
FMAP 2
PLAN -20
WPDB -2
BOND $H
CONF
HTAB
TEMP -103.0
ACTA
SIZE 0.450 0.410 0.300
LIST 4
WGHT    0.045900    0.148200
FVAR       6.04090
CL1   5    1.012753    0.303811    0.869682    11.00000    0.01597    0.02532 =
         0.03726    0.01727    0.00314    0.00939
CL2   5    0.203087    0.067934    0.530096    11.00000    0.01479    0.02700 =
         0.02709    0.01609    0.00953    0.01005
O1    3    0.713791    0.000210    0.823898    11.00000    0.02551    0.02699 =
         0.03468    0.02222    0.01193    0.01552
O2    3    0.845945    0.457627    0.704044    11.00000    0.01528    0.01802 =
         0.03388    0.01617    0.00652    0.00679
O3    3    0.505275    0.359069    0.559227    11.00000    0.01780    0.01696 =
         0.02055    0.01086    0.00661    0.00953
O4    3    0.371471   -0.107418    0.673091    11.00000    0.02286    0.02350 =
         0.03381    0.01979    0.01438    0.01044
O5    3    0.586004    0.318386   -0.006044    11.00000    0.02411    0.03818 =
         0.02234    0.01716    0.01347    0.01514
O6    3    0.808024    0.701628    0.665439    11.00000    0.01893    0.02265 =
         0.03566    0.01937    0.00561    0.00825
N1    4    0.524944    0.350470    0.261358    11.00000    0.03000    0.02183 =
         0.01960    0.01197    0.01395    0.01455
C1    1    0.670219    0.083805    0.763865    11.00000    0.01943    0.01792 =
         0.01893    0.01028    0.00842    0.01045
C2    1    0.792275    0.234631    0.770025    11.00000    0.01460    0.01696 =
         0.02126    0.00976    0.00512    0.00814
C3    1    0.734793    0.320941    0.700498    11.00000    0.01495    0.01455 =
         0.01759    0.00726    0.00544    0.00692
C4    1    0.542464    0.267344    0.618146    11.00000    0.01513    0.01444 =
         0.01384    0.00612    0.00585    0.00800
C5    1    0.422659    0.124265    0.613937    11.00000    0.01363    0.01747 =
         0.01744    0.00912    0.00679    0.00788
C6    1    0.472416    0.024204    0.678251    11.00000    0.01887    0.01770 =
         0.01778    0.00972    0.00985    0.00992
C7    1    0.706517    0.428996    0.278549    11.00000    0.02388    0.02129 =
         0.02093    0.00909    0.00672    0.00783
AFIX  23
H7A   2    0.788748    0.429985    0.370649    11.00000   -1.20000
H7B   2    0.745124    0.548238    0.296175    11.00000   -1.20000
AFIX   0
C8    1    0.706726    0.325308    0.128508    11.00000    0.02067    0.02613 =
         0.02583    0.01375    0.01145    0.01190
AFIX  23
H8A   2    0.826258    0.377353    0.137571    11.00000   -1.20000
H8B   2    0.674480    0.208059    0.114993    11.00000   -1.20000
AFIX   0
C9    1    0.412360    0.234006   -0.026067    11.00000    0.02124    0.03623 =
         0.01940    0.00962    0.00915    0.01225
AFIX  23
H9A   2    0.383006    0.117305   -0.039138    11.00000   -1.20000
H9B   2    0.328486    0.224240   -0.123105    11.00000   -1.20000
AFIX   0
C10   1    0.394450    0.330794    0.115169    11.00000    0.02686    0.03269 =
         0.02376    0.01594    0.01445    0.01910
AFIX  23
H10A  2    0.414859    0.444541    0.124019    11.00000   -1.20000
H10B  2    0.274237    0.267821    0.101230    11.00000   -1.20000
AFIX   0
C11   1    0.981481    0.842904    0.758206    11.00000    0.01943    0.02498 =
         0.04300    0.01915    0.00678    0.00801
AFIX  33
H11A  2    1.043437    0.832396    0.850769    11.00000   -1.50000
H11B  2    0.975450    0.949262    0.793290    11.00000   -1.50000
H11C  2    1.044759    0.844143    0.694309    11.00000   -1.50000
AFIX   0
H1A   2    0.520342    0.413950    0.343489    11.00000    0.03642
H1B   2    0.496768    0.251930    0.256590    11.00000    0.03219
H2    2    0.800608    0.512143    0.675363    11.00000    0.05207
H6    2    0.750438    0.717783    0.608697    11.00000    0.04094
HKLF 4
REM   10042111
REM R1 =  0.0265 for   3636 Fo > 4sig(Fo)  and  0.0318 for all   3928 data
REM    197 parameters refined using      0 restraints
END
WGHT      0.0460      0.1481
REM Highest difference peak  0.511,  deepest hole -0.276,  1-sigma level  0.085
Q1    1   0.7352  0.1574  0.7620  11.00000  0.05    0.51
Q2    1   0.4807  0.1947  0.6266  11.00000  0.05    0.49
Q3    1   0.7046  0.3866  0.2030  11.00000  0.05    0.45
Q4    1   0.7723  0.2790  0.7322  11.00000  0.05    0.41
Q5    1   0.4468  0.0780  0.6516  11.00000  0.05    0.41
Q6    1   0.6401  0.2981  0.6651  11.00000  0.05    0.36
Q7    1   0.5746  0.0558  0.7264  11.00000  0.05    0.34
Q8    1   0.5920  0.3799  0.0156  11.00000  0.05    0.32
Q9    1   0.5195  0.3093  0.5769  11.00000  0.05    0.31
Q10   1   0.4174 -0.0405  0.6786  11.00000  0.05    0.29
Q11   1   0.4013  0.2721  0.0474  11.00000  0.05    0.29
Q12   1   1.0396  0.4253  0.9598  11.00000  0.05    0.27
Q13   1   0.8148  0.6405  0.6782  11.00000  0.05    0.26
Q14   1   0.7915  0.4138  0.7228  11.00000  0.05    0.25
Q15   1   1.0218  0.2501  0.8003  11.00000  0.05    0.25
Q16   1   0.1737 -0.0272  0.5271  11.00000  0.05    0.24
Q17   1   0.9609  0.6810  0.8420  11.00000  0.05    0.24
Q18   1   1.1008  0.5005  1.0037  11.00000  0.05    0.24
Q19   1   0.5063  0.2959 -0.0107  11.00000  0.05    0.23
Q20   1   0.5669  0.3822  0.5399  11.00000  0.05    0.23
;
