# Supplementary material for: Morpholinium hydrogen chloranilate methanol monosolvate
Source: Acta Crystallogr Sect E Struct Rep Online. 2011 Nov 16;67(Pt 12):o3335. doi: 10.1107/S1600536811047891 (PMC3238982; doi:10.1107/S1600536811047891)
Supplement: Supplementary file 2 [file e-67-o3335-Isup2.hkl]

# 
# h,k,l, Fc-squared, Fo-squared, sigma(Fo-squared) and status flag 
# 
data_I
_shelx_title '  10042111' 
_shelx_refln_list_code          4 
_shelx_F_calc_maximum      138.84 
_exptl_crystal_F_000       340.00 
_reflns_d_resolution_high  0.7110 
 
loop_ 
 _symmetry_equiv_pos_as_xyz 
 'x, y, z' 
 '-x, -y, -z' 
 
_cell_length_a     9.1185 
_cell_length_b     9.3988 
_cell_length_c     9.9693 
_cell_angle_alpha 107.809 
_cell_angle_beta  107.551 
_cell_angle_gamma 110.240 
 
_shelx_F_squared_multiplier     1.000 
 
loop_ 
 _refln_index_h 
 _refln_index_k 
 _refln_index_l 
 _refln_F_squared_calc 
 _refln_F_squared_meas 
 _refln_F_squared_sigma 
 _refln_observed_status 
   2   0   0       24.28       27.87      0.49 o 
   3   0   0       34.27       28.40      0.26 o 
   4   0   0     1646.31     1825.28     11.93 o 
   5   0   0     1247.21     1371.47      9.51 o 
   6   0   0      446.97      437.81      4.56 o 
   7   0   0       65.17       63.08      0.57 o 
   8   0   0        2.00        2.36      0.32 o 
   9   0   0       11.63       12.58      0.57 o 
  10   0   0      384.36      391.73      5.98 o 
 -11   1   0       54.94       57.56      1.63 o 
 -10   1   0      248.75      247.34      2.57 o 
  -9   1   0       33.91       34.66      0.63 o 
  -8   1   0        5.60        6.14      0.32 o 
  -7   1   0      133.62      101.50      1.05 o 
  -6   1   0      457.67      446.69      4.92 o 
  -5   1   0      213.91      202.14      1.45 o 
  -4   1   0      129.58      138.45      0.79 o 
  -3   1   0      405.94      442.76      2.35 o 
  -2   1   0       14.83       13.25      0.21 o 
   1   1   0       56.20       61.85      0.42 o 
   2   1   0     1980.86     2082.84     12.67 o 
   3   1   0       34.60       26.36      0.37 o 
   4   1   0       18.19       21.25      0.42 o 
   5   1   0       92.59      101.14      1.16 o 
   6   1   0      663.64      649.43      4.80 o 
   7   1   0      360.07      351.10      4.07 o 
   8   1   0      289.77      296.97      3.36 o 
   9   1   0       92.37       97.91      1.08 o 
  10   1   0       31.04       31.88      0.98 o 
 -11   2   0        0.24        0.52      0.61 o 
 -10   2   0       43.15       43.84      0.80 o 
  -9   2   0      251.46      238.24      1.77 o 
  -8   2   0      104.01      138.71      1.13 o 
  -7   2   0       43.02       31.87      0.45 o 
  -6   2   0      186.75      177.70      2.17 o 
  -5   2   0       10.14       10.69      0.48 o 
  -4   2   0     2084.21     2257.61     15.45 o 
  -3   2   0      858.95      881.85      6.41 o 
  -2   2   0     2084.51     2186.16     16.05 o 
  -1   2   0     1007.73     1017.82      5.25 o 
   0   2   0      886.95      126.82    365.29 o 
   1   2   0      722.20      753.55      5.16 o 
   2   2   0     1836.43     1891.91     12.48 o 
   3   2   0       69.32       70.01      0.75 o 
   4   2   0       57.80       59.56      1.37 o 
   5   2   0      872.66      849.75     10.92 o 
   6   2   0      115.45      110.79      1.67 o 
   7   2   0      163.09      154.10      2.00 o 
   8   2   0       38.88       42.70      0.73 o 
   9   2   0        6.34        5.40      0.96 o 
 -11   3   0      143.91      142.93      1.39 o 
 -10   3   0      262.78      259.67      2.01 o 
  -9   3   0      216.73      203.06      2.12 o 
  -8   3   0      109.73      124.17      1.36 o 
  -7   3   0       36.50       37.68      0.56 o 
  -6   3   0      303.13      296.11      2.08 o 
  -5   3   0      326.13      350.33      3.13 o 
  -4   3   0      256.25      232.32      2.14 o 
  -3   3   0      370.49      380.25      4.33 o 
  -2   3   0      862.12      901.65      4.78 o 
  -1   3   0      799.46      880.84      6.46 o 
   0   3   0     4706.57     5089.25     51.18 o 
   1   3   0      266.67      293.96      3.47 o 
   2   3   0        0.61        1.70      0.15 o 
   3   3   0       89.05       91.06      2.40 o 
   4   3   0     2200.64     2210.83     31.09 o 
   5   3   0      110.06      103.13      3.26 o 
   6   3   0        1.60        1.89      0.25 o 
   7   3   0        2.51        1.42      0.26 o 
   8   3   0      208.95      208.10      5.51 o 
 -12   4   0        2.52        2.15      0.39 o 
 -11   4   0      410.82      416.63      2.88 o 
 -10   4   0        8.38        8.74      0.40 o 
  -9   4   0        2.41        3.33      0.28 o 
  -8   4   0       84.16       68.17      0.64 o 
  -7   4   0      870.91      848.40      7.27 o 
  -6   4   0      667.75      672.31      8.29 o 
  -5   4   0       13.51       15.13      0.56 o 
  -4   4   0      238.14      242.68      3.20 o 
  -3   4   0      639.12      655.18      5.08 o 
  -2   4   0      719.65      745.97      4.82 o 
  -1   4   0     1650.79     1841.38     11.90 o 
   0   4   0        9.38       11.18      0.27 o 
   1   4   0       14.80       11.06      0.44 o 
   2   4   0     1620.26     1685.32     18.20 o 
   3   4   0       34.81       32.79      0.81 o 
   4   4   0      307.67      297.11      5.73 o 
   5   4   0       11.47       10.23      0.33 o 
   6   4   0      236.62      234.07      5.98 o 
   7   4   0       30.35       27.70      1.06 o 
   8   4   0        3.25        2.20      1.29 o 
 -12   5   0        6.24        5.96      0.51 o 
 -11   5   0        1.42        1.47      0.29 o 
 -10   5   0      207.56      210.62      1.49 o 
  -9   5   0      307.12      303.87      2.02 o 
  -8   5   0      191.05      180.38      2.07 o 
  -7   5   0       18.61       18.43      0.78 o 
  -6   5   0       18.99       19.90      0.32 o 
  -5   5   0      892.20      899.35     14.02 o 
  -4   5   0      107.14       81.21      1.29 o 
  -3   5   0      428.18      455.31      4.56 o 
  -2   5   0       62.11       66.61      0.53 o 
  -1   5   0       11.81        9.30      0.21 o 
   0   5   0     1619.00     1772.48     20.13 o 
   1   5   0      250.09      223.40      2.07 o 
   2   5   0        3.44        3.27      0.20 o 
   3   5   0        3.31        3.14      0.21 o 
   4   5   0       13.87       12.74      0.31 o 
   5   5   0      564.96      565.64     10.18 o 
   6   5   0       75.46       76.16      1.80 o 
   7   5   0        4.16        2.43      0.80 o 
 -12   6   0        2.95        2.49      0.62 o 
 -11   6   0        0.82        1.12      0.42 o 
 -10   6   0       64.70       68.64      1.18 o 
  -9   6   0      253.98      245.99      2.71 o 
  -8   6   0      162.40      153.98      1.84 o 
  -7   6   0      255.59      240.31      3.51 o 
  -6   6   0       33.73       30.92      0.68 o 
  -5   6   0      500.11      506.35      7.90 o 
  -4   6   0      118.90      127.35      2.15 o 
  -3   6   0      153.28      140.65      0.82 o 
  -2   6   0      348.88      356.09      4.29 o 
  -1   6   0       97.58       91.37      1.05 o 
   0   6   0       36.71       33.32      0.41 o 
   1   6   0       72.00       67.18      1.12 o 
   2   6   0      352.80      331.82      3.28 o 
   3   6   0      121.42      113.30      1.01 o 
   4   6   0      154.16      153.88      2.11 o 
   5   6   0        2.77        4.15      0.31 o 
   6   6   0       21.27       23.10      0.73 o 
 -12   7   0       61.80       57.33      1.10 o 
 -11   7   0      567.35      580.72      5.96 o 
 -10   7   0       24.18       24.24      0.85 o 
  -9   7   0       68.15       65.55      1.60 o 
  -8   7   0       42.66       38.43      0.65 o 
  -7   7   0     1781.43     1811.83     23.08 o 
  -6   7   0      301.29      304.17      3.32 o 
  -5   7   0        0.27        0.55      0.19 o 
  -4   7   0       24.88       20.60      0.27 o 
  -3   7   0      626.45      638.53      8.27 o 
  -2   7   0       99.13       92.70      1.39 o 
  -1   7   0      157.57      152.38      1.50 o 
   0   7   0        4.24        4.34      0.24 o 
   1   7   0       83.06       80.65      0.73 o 
   2   7   0       67.77       64.97      0.68 o 
   3   7   0      132.26      134.98      1.95 o 
   4   7   0       10.40       10.20      0.32 o 
   5   7   0        0.61        0.87      0.36 o 
 -12   8   0        2.31        1.74      0.48 o 
 -11   8   0        1.18        1.14      0.44 o 
 -10   8   0      161.77      158.24      3.75 o 
  -9   8   0        9.06        9.60      0.34 o 
  -8   8   0        6.15        7.77      0.30 o 
  -7   8   0       30.76       28.19      0.41 o 
  -6   8   0       99.37       94.56      1.26 o 
  -5   8   0      490.08      492.09      6.20 o 
  -4   8   0       42.43       39.24      0.55 o 
  -3   8   0       36.74       37.35      0.69 o 
  -2   8   0      127.01      116.85      1.79 o 
  -1   8   0      119.24      117.14      1.11 o 
   0   8   0      224.77      227.73      1.43 o 
   1   8   0      527.00      510.20      3.01 o 
   2   8   0       37.72       34.31      0.63 o 
   3   8   0       25.76       24.03      0.73 o 
   4   8   0       43.93       46.05      1.41 o 
 -11   9   0      223.16      226.01      3.72 o 
 -10   9   0        2.50        2.21      0.25 o 
  -9   9   0      256.52      255.31      3.13 o 
  -8   9   0       95.66       90.54      0.99 o 
  -7   9   0        0.12        0.16      0.17 o 
  -6   9   0      425.15      415.07      5.57 o 
  -5   9   0       83.31       92.09      1.15 o 
  -4   9   0       18.32       17.52      1.06 o 
  -3   9   0      101.27      100.73      2.72 o 
  -2   9   0      308.59      301.61      4.85 o 
  -1   9   0      184.09      180.25      2.05 o 
   0   9   0       71.47       61.51      0.88 o 
   1   9   0       38.49       36.11      0.76 o 
   2   9   0       61.58       61.18      1.62 o 
   3   9   0        3.84        3.75      0.67 o 
 -11  10   0        0.02        0.18      0.40 o 
 -10  10   0        9.00        8.26      1.10 o 
  -9  10   0      168.30      167.07      1.86 o 
  -8  10   0       22.50       21.65      0.38 o 
  -7  10   0      129.41      120.50      0.98 o 
  -6  10   0       54.50       52.71      1.30 o 
  -5  10   0       21.89       23.50      1.22 o 
  -4  10   0        0.07       -0.16      0.42 o 
  -3  10   0     1015.23     1024.50     11.95 o 
  -2  10   0       33.02       30.47      0.77 o 
  -1  10   0        2.49        2.17      0.54 o 
   0  10   0        0.16        0.50      0.37 o 
   1  10   0      132.86      131.36      1.75 o 
 -10  11   0       43.27       44.78      1.92 o 
  -9  11   0        5.86        6.99      0.69 o 
  -8  11   0        3.19        3.42      0.49 o 
  -7  11   0        1.86        0.53      0.98 o 
  -6  11   0        7.03        7.67      0.98 o 
  -5  11   0       28.39       28.59      0.95 o 
  -4  11   0        1.59        1.56      0.91 o 
  -3  11   0       21.20       21.15      0.82 o 
  -2  11   0        2.44        1.38      0.65 o 
  -1  11   0       23.08       22.97      0.79 o 
   0  11   0        1.64        1.52      0.45 o 
  -8  12   0        3.62        3.13      0.84 o 
  -7  12   0       83.60       82.75      1.73 o 
  -6  12   0       96.04      100.09      1.74 o 
  -5  12   0       33.54       37.23      0.88 o 
  -4  12   0       22.31       23.10      1.22 o 
  -3  12   0        0.96        0.41      0.56 o 
   2 -12   1        7.00        6.86      1.21 o 
   3 -12   1        1.02        0.94      0.51 o 
   4 -12   1      130.19      133.60      2.71 o 
   5 -12   1        6.43        6.53      0.78 o 
   6 -12   1        1.35        0.51      0.54 o 
   7 -12   1       28.34       29.49      1.00 o 
   8 -12   1       29.73       33.76      1.05 o 
   9 -12   1      128.11      134.70      3.30 o 
   0 -11   1      107.08      107.97      1.43 o 
   1 -11   1        5.08        3.90      0.87 o 
   2 -11   1      111.16      110.68      1.48 o 
   3 -11   1      132.19      133.10      2.09 o 
   4 -11   1      182.17      186.59      2.78 o 
   5 -11   1        0.01        0.00      0.42 o 
   6 -11   1       64.84       64.48      1.30 o 
   7 -11   1      193.18      189.21      3.70 o 
   8 -11   1      251.27      247.15      7.62 o 
   9 -11   1        3.84        3.99      0.40 o 
  10 -11   1       30.19       30.86      1.44 o 
  -2 -10   1       18.32       18.23      0.74 o 
  -1 -10   1        7.44        7.23      0.58 o 
   0 -10   1       85.84       85.49      1.18 o 
   1 -10   1       17.87       17.34      0.68 o 
   2 -10   1       69.28       69.63      2.33 o 
   3 -10   1        7.66        7.66      1.16 o 
   4 -10   1        1.09        0.57      0.46 o 
   5 -10   1       49.02       44.79      1.64 o 
   6 -10   1      993.21      953.39     13.16 o 
   7 -10   1        3.18        3.73      0.28 o 
   8 -10   1        6.17        6.14      0.30 o 
   9 -10   1       26.26       28.22      0.51 o 
  10 -10   1      156.22      153.51      3.46 o 
  11 -10   1       51.23       48.23      1.99 o 
  -3  -9   1       15.75       15.25      0.57 o 
  -2  -9   1       13.30       11.50      0.59 o 
  -1  -9   1        7.27        5.95      0.50 o 
   0  -9   1       74.87       72.27      1.80 o 
   1  -9   1      109.60      107.81      1.73 o 
   2  -9   1       15.41       14.36      0.61 o 
   3  -9   1      187.66      180.91      2.68 o 
   4  -9   1        0.04        0.17      0.49 o 
   5  -9   1      124.98      120.04      1.28 o 
   6  -9   1       15.52       15.73      0.28 o 
   7  -9   1       42.78       42.84      0.76 o 
   8  -9   1      110.43      108.67      1.86 o 
   9  -9   1        4.81        5.05      0.28 o 
  10  -9   1       48.18       46.45      1.16 o 
  11  -9   1       25.78       25.10      0.60 o 
  -5  -8   1       21.48       21.64      0.67 o 
  -4  -8   1        0.46        0.12      0.35 o 
  -3  -8   1      140.60      142.45      1.72 o 
  -2  -8   1      722.83      687.86      6.47 o 
  -1  -8   1      137.38      121.25      0.89 o 
   0  -8   1        0.40        0.87      0.38 o 
   1  -8   1      208.25      206.54      4.73 o 
   2  -8   1     1458.33     1490.01     17.22 o 
   3  -8   1      148.48      143.03      2.11 o 
   4  -8   1      109.16      106.53      1.34 o 
   5  -8   1        2.22        2.71      0.42 o 
   6  -8   1        3.42        4.00      0.22 o 
   7  -8   1      226.07      216.75      4.48 o 
   8  -8   1      486.75      482.93      6.07 o 
   9  -8   1        0.01        0.16      0.21 o 
  10  -8   1        6.11        6.45      0.48 o 
  11  -8   1      127.66      127.45      1.76 o 
  -6  -7   1        1.09        1.67      0.26 o 
  -5  -7   1       23.44       25.79      0.69 o 
  -4  -7   1        0.12        0.94      0.33 o 
  -3  -7   1       36.79       38.42      0.66 o 
  -2  -7   1       27.02       24.89      0.50 o 
  -1  -7   1       67.53       73.98      0.89 o 
   0  -7   1       77.09       73.57      1.59 o 
   1  -7   1       44.73       43.45      0.70 o 
   2  -7   1       10.97        6.86      0.46 o 
   3  -7   1       29.31       29.73      0.42 o 
   4  -7   1      927.99      926.48     11.50 o 
   5  -7   1       19.72       20.96      0.44 o 
   6  -7   1      138.73      133.96      2.16 o 
   7  -7   1      251.20      243.82      3.72 o 
   8  -7   1       15.26       15.14      0.36 o 
   9  -7   1      185.65      182.95      2.70 o 
  10  -7   1      790.95      799.66      5.93 o 
  11  -7   1       26.54       29.22      0.58 o 
  -7  -6   1       58.69       58.80      2.28 o 
  -6  -6   1       78.61       75.36      1.94 o 
  -5  -6   1      138.40      137.16      3.07 o 
  -4  -6   1       69.47       66.76      0.82 o 
  -3  -6   1        3.91        3.56      0.49 o 
  -2  -6   1       80.71       67.69      1.05 o 
  -1  -6   1      673.01      683.52     13.78 o 
   0  -6   1      594.38      636.51      9.99 o 
   1  -6   1        0.01        0.32      0.25 o 
   2  -6   1        0.33        1.21      0.58 o 
   3  -6   1      548.21      594.10      5.38 o 
   4  -6   1        2.44        2.15      0.20 o 
   5  -6   1      504.56      487.03      6.03 o 
   6  -6   1       77.66       74.24      1.24 o 
   7  -6   1      566.16      536.93      5.37 o 
   8  -6   1       55.89       52.80      0.89 o 
   9  -6   1       42.88       41.82      0.66 o 
  10  -6   1       82.63       84.74      0.95 o 
  11  -6   1       14.25       13.46      0.47 o 
  -7  -5   1        6.02        5.59      0.62 o 
  -6  -5   1       23.02       19.21      0.40 o 
  -5  -5   1        0.55        0.72      0.23 o 
  -4  -5   1       17.86       16.32      0.52 o 
  -3  -5   1      155.50      152.85      1.91 o 
  -2  -5   1      258.77      257.77      2.35 o 
  -1  -5   1        0.22        0.31      0.17 o 
   0  -5   1      459.77      504.98      9.66 o 
   1  -5   1       89.48       67.04      0.59 o 
   2  -5   1     1795.98     1899.22     11.35 o 
   3  -5   1       27.90       44.48      0.54 o 
   4  -5   1      122.71      118.39      1.87 o 
   5  -5   1       68.03       67.61      0.87 o 
   6  -5   1     1805.34     1812.53     15.73 o 
   7  -5   1      168.11      169.35      1.82 o 
   8  -5   1       50.66       50.05      0.54 o 
   9  -5   1       27.46       25.76      0.45 o 
  10  -5   1       26.26       29.37      0.55 o 
  11  -5   1      275.34      278.11      2.14 o 
  -8  -4   1       61.14       60.13      1.27 o 
  -7  -4   1       12.62       13.89      0.38 o 
  -6  -4   1        0.59        0.25      0.27 o 
  -5  -4   1        1.11        1.94      0.28 o 
  -4  -4   1     1621.12     1640.88     28.47 o 
  -3  -4   1      921.40      949.59     12.89 o 
  -2  -4   1       39.18       35.89      0.41 o 
  -1  -4   1      893.99      989.86      8.80 o 
   0  -4   1       34.14       38.57      0.47 o 
   1  -4   1     6569.28     6881.67     75.65 o 
   2  -4   1      357.46      337.09      2.41 o 
   3  -4   1      124.21      134.04      1.29 o 
   4  -4   1      326.32      322.75      4.00 o 
   5  -4   1        8.64        8.04      0.23 o 
   6  -4   1      107.67       95.51      0.88 o 
   7  -4   1      197.43      188.29      1.74 o 
   8  -4   1       22.12       23.05      0.51 o 
   9  -4   1      130.02      128.03      1.01 o 
  10  -4   1       50.84       54.62      0.63 o 
  11  -4   1      135.59      137.74      1.29 o 
  -9  -3   1       76.02       75.88      1.60 o 
  -8  -3   1       21.55       22.68      0.74 o 
  -7  -3   1      154.85      152.39      2.17 o 
  -6  -3   1       10.02       12.73      0.63 o 
  -5  -3   1      395.02      386.12      5.67 o 
  -4  -3   1       86.69       83.42      1.38 o 
  -3  -3   1      964.63     1046.82     13.35 o 
  -2  -3   1       62.91       43.05      0.71 o 
  -1  -3   1     1504.30     1430.50     99.91 o 
   0  -3   1      767.90      864.47      8.13 o 
   1  -3   1      639.89      735.42      4.63 o 
   2  -3   1     1470.87     1497.45      8.56 o 
   3  -3   1     6135.46     6274.96     51.49 o 
   4  -3   1      300.26      339.35      1.78 o 
   5  -3   1      110.38      118.38      0.94 o 
   6  -3   1      335.97      345.20      2.22 o 
   7  -3   1     1081.44     1001.98      7.48 o 
   8  -3   1      250.07      280.41      2.58 o 
   9  -3   1      450.82      445.24      3.54 o 
  10  -3   1       28.06       27.09      0.75 o 
  11  -3   1       21.55       20.96      0.73 o 
 -10  -2   1       18.25       19.72      0.64 o 
  -9  -2   1        4.61        4.87      0.67 o 
  -8  -2   1      381.51      386.20      5.14 o 
  -7  -2   1      131.39      137.51      2.56 o 
  -6  -2   1       21.13       24.53      0.42 o 
  -5  -2   1      190.69      181.57      1.41 o 
  -4  -2   1       83.65       84.47      1.68 o 
  -3  -2   1      119.44      136.83      1.91 o 
  -2  -2   1      998.65     1066.77      6.42 o 
  -1  -2   1     1276.64     1244.32     22.70 o 
   0  -2   1     3191.03     3141.57     42.50 o 
   1  -2   1      754.19      753.49      3.75 o 
   2  -2   1        5.29        6.21      0.16 o 
   3  -2   1      252.81      231.79      1.34 o 
   4  -2   1       51.30       48.50      0.43 o 
   5  -2   1      305.87      308.39      2.23 o 
   6  -2   1        5.46        8.26      0.42 o 
   7  -2   1       47.60       69.84      1.03 o 
   8  -2   1       62.74       65.44      0.77 o 
   9  -2   1       68.42       64.52      0.79 o 
  10  -2   1      504.64      506.90      4.37 o 
  11  -2   1        4.54        4.97      0.43 o 
 -10  -1   1       14.07       12.40      0.61 o 
  -9  -1   1      828.80      842.63     11.45 o 
  -8  -1   1        0.16        0.87      0.25 o 
  -7  -1   1       11.52       10.76      0.42 o 
  -6  -1   1       31.43       31.92      0.47 o 
  -5  -1   1      809.34      814.23      6.46 o 
  -4  -1   1       26.05       28.25      0.54 o 
  -3  -1   1     1351.54     1420.77      9.05 o 
  -2  -1   1        5.63       10.12      0.22 o 
  -1  -1   1       20.91       16.43      0.15 o 
   1  -1   1      950.73      989.23      9.64 o 
   2  -1   1       30.47       34.01      0.48 o 
   3  -1   1     1327.02     1543.83      9.93 o 
   4  -1   1      905.24      987.81      6.19 o 
   5  -1   1     1615.51     1653.47     11.31 o 
   6  -1   1       19.18       25.28      0.56 o 
   7  -1   1       30.56       26.10      0.49 o 
   8  -1   1       19.82       17.66      0.45 o 
   9  -1   1        1.94        1.74      0.37 o 
  10  -1   1      139.06      141.40      1.35 o 
 -11   0   1       57.98       59.78      2.54 o 
 -10   0   1        3.23        2.68      0.61 o 
  -9   0   1       14.71       16.54      0.50 o 
  -8   0   1      129.42      123.44      1.43 o 
  -7   0   1      762.93      731.94      6.69 o 
  -6   0   1      115.97      112.76      0.78 o 
  -5   0   1       36.81       32.50      0.38 o 
  -4   0   1      412.22      462.25      2.45 o 
  -3   0   1     2169.49     2282.96     14.06 o 
  -2   0   1     3171.82     3182.68     36.14 o 
   1   0   1      185.54      178.21      1.78 o 
   2   0   1        0.43        0.71      0.15 o 
   3   0   1     6207.36     6748.91     59.82 o 
   4   0   1        2.67        4.21      0.20 o 
   5   0   1      115.99      121.50      0.99 o 
   6   0   1       26.31       28.73      0.48 o 
   7   0   1      676.33      684.36      5.35 o 
   8   0   1       80.54       86.92      1.00 o 
   9   0   1        7.16        7.03      0.68 o 
  10   0   1        2.70        2.10      0.75 o 
 -11   1   1       16.59       16.50      0.81 o 
 -10   1   1       21.63       22.08      0.69 o 
  -9   1   1      191.49      194.50      1.52 o 
  -8   1   1      388.88      430.22      3.61 o 
  -7   1   1      367.47      319.43      1.98 o 
  -6   1   1       52.01       53.85      0.55 o 
  -5   1   1       90.71      100.50      0.78 o 
  -4   1   1     4567.36     4993.88     49.85 o 
  -3   1   1        2.96        0.79      0.21 o 
  -2   1   1      178.26      158.74      1.76 o 
  -1   1   1       13.66       21.36      0.14 o 
   0   1   1      543.59      535.80      2.53 o 
   1   1   1      551.41      585.23      2.98 o 
   2   1   1     1073.20     1122.62      6.18 o 
   3   1   1       30.71       31.64      0.32 o 
   4   1   1      454.71      475.08      4.25 o 
   5   1   1      678.99      663.95      7.11 o 
   6   1   1      138.44      129.36      1.54 o 
   7   1   1       38.83       38.03      0.49 o 
   8   1   1        1.96        1.85      0.44 o 
   9   1   1       62.51       61.24      1.21 o 
 -11   2   1      196.80      201.94      2.06 o 
 -10   2   1       42.97       43.98      0.64 o 
  -9   2   1        0.85        0.46      0.24 o 
  -8   2   1        3.72        5.72      0.28 o 
  -7   2   1      286.58      277.50      2.36 o 
  -6   2   1      725.17      687.75      6.58 o 
  -5   2   1     3875.91     4272.81     30.09 o 
  -4   2   1     1220.68     1380.24     12.43 o 
  -3   2   1      237.85      149.05     60.90 o 
  -2   2   1     2056.64     2213.41     18.70 o 
  -1   2   1     4422.08     4474.69     53.11 o 
   0   2   1     1472.47     1566.38      9.74 o 
   1   2   1      317.01      309.25      2.63 o 
   2   2   1      115.70      131.33      1.12 o 
   3   2   1      750.83      806.75      9.27 o 
   4   2   1      861.84      846.88      9.08 o 
   5   2   1      220.59      223.34      5.38 o 
   6   2   1        9.19        7.71      0.36 o 
   7   2   1        1.13        1.70      0.25 o 
   8   2   1      497.12      508.57      6.26 o 
   9   2   1       51.11       49.09      1.29 o 
 -12   3   1       15.46       15.57      0.65 o 
 -11   3   1      352.06      364.27      3.56 o 
 -10   3   1      177.49      169.03      1.35 o 
  -9   3   1       13.93       11.76      0.42 o 
  -8   3   1        6.94        2.16      0.22 o 
  -7   3   1       23.24       21.94      0.38 o 
  -6   3   1      202.47      206.94      1.86 o 
  -5   3   1       48.05       51.98      0.65 o 
  -4   3   1        2.65        2.01      0.42 o 
  -3   3   1       42.14       43.79      0.58 o 
  -2   3   1     1024.33     1064.91      9.96 o 
  -1   3   1       45.08       50.14      0.73 o 
   0   3   1       25.81       24.54      0.32 o 
   1   3   1       61.40       48.70      0.49 o 
   2   3   1      177.93      169.90      1.63 o 
   3   3   1      190.58      182.13      3.33 o 
   4   3   1      529.77      534.91      9.21 o 
   5   3   1      166.51      155.13      2.74 o 
   6   3   1       57.24       55.66      1.36 o 
   7   3   1      537.05      507.41     19.52 o 
   8   3   1       21.54       24.34      1.52 o 
 -12   4   1       64.92       64.16      0.96 o 
 -11   4   1        1.72        1.59      0.34 o 
 -10   4   1       26.61       26.43      1.24 o 
  -9   4   1      631.97      647.79      4.28 o 
  -8   4   1      322.93      301.88      3.92 o 
  -7   4   1       22.45       22.21      0.60 o 
  -6   4   1       12.82       15.40      0.30 o 
  -5   4   1        5.23        5.67      0.24 o 
  -4   4   1     2494.02     2590.68     20.19 o 
  -3   4   1     1722.80     1835.36     12.87 o 
  -2   4   1      128.59      111.84      0.88 o 
  -1   4   1        0.96        0.70      0.13 o 
   0   4   1      678.41      720.20      6.53 o 
   1   4   1       28.10       18.81      0.47 o 
   2   4   1      458.66      475.88      5.91 o 
   3   4   1      138.92      134.27      1.96 o 
   4   4   1      101.78       95.82      1.62 o 
   5   4   1        3.55        6.05      0.82 o 
   6   4   1       83.48       82.36      1.56 o 
   7   4   1       44.97       46.06      0.98 o 
 -12   5   1       71.14       69.75      1.21 o 
 -11   5   1        4.92        4.68      0.30 o 
 -10   5   1       30.22       32.88      0.53 o 
  -9   5   1       32.46       33.67      0.82 o 
  -8   5   1       38.41       35.97      0.68 o 
  -7   5   1      602.84      595.00      8.73 o 
  -6   5   1       13.25       11.88      0.29 o 
  -5   5   1      213.50      215.18      2.20 o 
  -4   5   1       39.04       33.08      0.33 o 
  -3   5   1       87.93       89.00      1.10 o 
  -2   5   1     1359.67     1426.33      9.09 o 
  -1   5   1      191.14      208.86      1.62 o 
   0   5   1      427.95      463.80      5.79 o 
   1   5   1        6.53        6.59      0.32 o 
   2   5   1       18.45       18.64      0.52 o 
   3   5   1      835.71      833.45     11.04 o 
   4   5   1      145.00      143.32      2.44 o 
   5   5   1        6.19        7.07      0.32 o 
   6   5   1       11.73       13.37      0.70 o 
 -12   6   1      266.96      273.10      2.63 o 
 -11   6   1       31.62       32.44      1.20 o 
 -10   6   1       96.81       90.10      1.76 o 
  -9   6   1       98.30       93.87      2.16 o 
  -8   6   1       12.08       12.44      0.37 o 
  -7   6   1     1386.03     1382.54     20.42 o 
  -6   6   1       79.43       79.40      0.93 o 
  -5   6   1      186.50      184.94      2.53 o 
  -4   6   1        4.28        5.59      0.27 o 
  -3   6   1       10.16       14.30      0.34 o 
  -2   6   1      930.89      935.70      9.04 o 
  -1   6   1       13.22       14.90      0.36 o 
   0   6   1      208.36      192.08      1.89 o 
   1   6   1       17.80       19.64      0.35 o 
   2   6   1       58.35       59.25      0.65 o 
   3   6   1        4.22        4.31      0.27 o 
   4   6   1        3.94        3.65      0.24 o 
   5   6   1       41.87       40.27      1.01 o 
   6   6   1        3.85        2.51      0.63 o 
 -12   7   1        5.79        5.64      0.58 o 
 -11   7   1       43.31       45.12      0.96 o 
 -10   7   1       16.07       15.10      0.38 o 
  -9   7   1       26.80       27.52      0.46 o 
  -8   7   1      358.98      349.37      4.45 o 
  -7   7   1        5.43        6.87      0.33 o 
  -6   7   1      246.22      239.56      3.75 o 
  -5   7   1       66.90       65.75      0.88 o 
  -4   7   1      238.65      244.26      2.02 o 
  -3   7   1       29.53       31.31      0.84 o 
  -2   7   1      148.63      143.18      0.85 o 
  -1   7   1      124.87      117.88      0.73 o 
   0   7   1      202.81      211.50      1.27 o 
   1   7   1      187.54      174.65      1.78 o 
   2   7   1       28.98       27.05      0.59 o 
   3   7   1        2.69        2.85      0.31 o 
   4   7   1       93.11       91.58      1.29 o 
   5   7   1       16.53       17.63      0.82 o 
 -12   8   1       31.99       32.25      0.85 o 
 -11   8   1      306.41      305.96      5.51 o 
 -10   8   1      105.47      104.49      1.95 o 
  -9   8   1       12.37       11.75      0.31 o 
  -8   8   1       22.50       22.22      0.63 o 
  -7   8   1        3.17        3.44      0.24 o 
  -6   8   1       24.95       25.06      0.61 o 
  -5   8   1      131.66      104.82     23.46 o 
  -4   8   1       92.24       90.63      0.69 o 
  -3   8   1      369.68      360.63      2.40 o 
  -2   8   1       16.56       14.54      0.21 o 
  -1   8   1        2.73        3.13      0.17 o 
   0   8   1       12.95       11.45      0.24 o 
   1   8   1        7.15        7.18      0.23 o 
   2   8   1       81.13       79.82      0.95 o 
   3   8   1        0.69        0.68      0.80 o 
 -11   9   1        5.28        3.99      1.07 o 
 -10   9   1       31.68       30.59      0.72 o 
  -9   9   1      275.81      276.64      2.55 o 
  -8   9   1      264.44      264.28      2.61 o 
  -7   9   1       73.11       72.10      0.69 o 
  -6   9   1        6.70        7.82      0.30 o 
  -5   9   1        0.11        0.04      0.21 o 
  -4   9   1      180.23      174.66      1.21 o 
  -3   9   1      648.29      662.22      4.83 o 
  -2   9   1       11.17       12.50      0.83 o 
  -1   9   1        0.26        0.60      0.33 o 
   0   9   1       44.33       44.13      0.78 o 
   1   9   1      156.83      151.94      1.78 o 
   2   9   1      144.61      152.39      2.59 o 
 -11  10   1       44.11       45.01      1.54 o 
 -10  10   1        0.81        1.50      0.37 o 
  -9  10   1       34.86       36.39      0.71 o 
  -8  10   1        1.94        1.68      0.25 o 
  -7  10   1        2.92        1.83      0.48 o 
  -6  10   1       62.65       63.70      1.53 o 
  -5  10   1       18.54       18.65      0.89 o 
  -4  10   1      154.39      152.32      1.67 o 
  -3  10   1      170.97      172.40      2.43 o 
  -2  10   1       83.74       87.33      1.22 o 
  -1  10   1       86.99       86.84      1.26 o 
   0  10   1       36.16       30.03      4.78 o 
   1  10   1        0.00        0.64      0.37 o 
 -10  11   1       20.08       18.90      1.18 o 
  -9  11   1        1.09        0.92      0.89 o 
  -8  11   1        9.23        8.36      0.61 o 
  -7  11   1      280.32      288.97      3.71 o 
  -6  11   1        3.29        0.95      1.10 o 
  -5  11   1       30.56       32.10      1.02 o 
  -4  11   1       40.49       39.27      0.93 o 
  -3  11   1        6.78        6.38      0.57 o 
  -2  11   1       27.91       30.67      0.85 o 
  -1  11   1       49.56       53.44      1.20 o 
  -8  12   1       67.96       68.64      2.07 o 
  -7  12   1        9.38        9.22      0.87 o 
  -6  12   1        0.60        0.64      0.75 o 
  -5  12   1        6.88        8.47      0.75 o 
  -4  12   1       53.85       55.50      1.31 o 
   5 -13   2        0.67        0.25      0.60 o 
   6 -13   2        0.14        0.33      0.78 o 
   1 -12   2       12.21       12.59      0.72 o 
   2 -12   2        6.69        1.10      1.73 o 
   3 -12   2        0.16        0.48      0.58 o 
   4 -12   2       79.79       85.03      1.91 o 
   5 -12   2       69.14       70.57      1.51 o 
   6 -12   2        8.69        6.15      4.78 o 
   7 -12   2        4.95        5.92      2.02 o 
   8 -12   2       19.69       19.52      0.71 o 
   9 -12   2       57.86       59.03      1.34 o 
  -1 -11   2       24.69       23.15      0.73 o 
   0 -11   2      113.82      112.41      1.46 o 
   1 -11   2      228.63      235.30      2.72 o 
   2 -11   2       10.73       13.97      0.93 o 
   3 -11   2       19.70       19.29      0.83 o 
   4 -11   2        0.69        0.63      0.45 o 
   5 -11   2      246.32      252.89      3.20 o 
   6 -11   2      125.93      125.67      2.19 o 
   7 -11   2      142.40      140.54      4.61 o 
   8 -11   2        1.36        1.08      0.47 o 
   9 -11   2       17.81       15.64      0.62 o 
  10 -11   2       25.05       23.04      0.81 o 
  -3 -10   2        6.39        7.39      0.59 o 
  -2 -10   2        1.34        1.87      0.85 o 
  -1 -10   2        0.74        0.72      0.39 o 
   0 -10   2       23.83       22.01      0.65 o 
   1 -10   2       16.03       17.74      0.67 o 
   2 -10   2       30.85       33.11      0.80 o 
   3 -10   2        0.16        0.50      0.40 o 
   4 -10   2        5.19        5.39      0.78 o 
   5 -10   2        6.59        5.68      0.54 o 
   6 -10   2        1.98        1.62      0.20 o 
   7 -10   2       73.83       77.49      1.13 o 
   8 -10   2       96.67       97.07      2.38 o 
   9 -10   2        0.34        0.30      0.25 o 
  10 -10   2        1.97        1.99      0.34 o 
  -4  -9   2       20.10       21.07      0.80 o 
  -3  -9   2       60.40       59.96      1.48 o 
  -2  -9   2      224.01      216.18      3.09 o 
  -1  -9   2       74.10       77.83      0.99 o 
   0  -9   2       14.44       15.12      0.67 o 
   1  -9   2       11.85       10.30      0.56 o 
   2  -9   2     1653.19     1624.11     18.79 o 
   3  -9   2      105.98      110.08      1.15 o 
   4  -9   2        4.81        6.33      0.44 o 
   5  -9   2       17.14       18.18      0.31 o 
   6  -9   2       71.76       67.45      0.94 o 
   7  -9   2      135.29      129.97      3.54 o 
   8  -9   2      232.13      229.26      4.31 o 
   9  -9   2       24.68       25.10      0.73 o 
  10  -9   2        8.90        8.27      0.42 o 
  11  -9   2       28.39       30.80      0.73 o 
  -5  -8   2       69.82       70.80      1.32 o 
  -4  -8   2       17.20       19.52      1.46 o 
  -3  -8   2       29.49       30.68      0.66 o 
  -2  -8   2       43.88       47.05      0.51 o 
  -1  -8   2       68.27       61.72      1.40 o 
   0  -8   2      154.89      158.30      1.99 o 
   1  -8   2      867.54      814.81      9.00 o 
   2  -8   2       78.20       76.08      0.87 o 
   3  -8   2       20.34       21.76      0.60 o 
   4  -8   2       48.74       54.12      0.73 o 
   5  -8   2      528.66      467.82      8.13 o 
   6  -8   2       34.43       32.49      0.97 o 
   7  -8   2       49.07       48.77      0.76 o 
   8  -8   2       23.86       24.76      0.60 o 
   9  -8   2      102.08      100.02      1.51 o 
  10  -8   2      353.94      352.57      4.76 o 
  11  -8   2       44.76       45.66      0.99 o 
  -6  -7   2       68.90       62.86      2.08 o 
  -5  -7   2      110.47      115.23      1.27 o 
  -4  -7   2       98.80       94.49      1.47 o 
  -3  -7   2       78.77       72.14      0.97 o 
  -2  -7   2      433.15      263.24     80.08 o 
  -1  -7   2      263.19      273.86      5.02 o 
   0  -7   2      311.82      281.58      4.18 o 
   1  -7   2      291.37      285.51      3.19 o 
   2  -7   2      304.82      326.43      2.53 o 
   3  -7   2        9.32        8.35      0.46 o 
   4  -7   2      954.11      953.51     10.17 o 
   5  -7   2      475.90      461.12      8.71 o 
   6  -7   2        9.55        9.74      0.32 o 
   7  -7   2       15.36       16.10      0.49 o 
   8  -7   2        6.84        7.93      0.32 o 
   9  -7   2        4.51        4.98      0.37 o 
  10  -7   2      229.01      235.37      1.93 o 
  11  -7   2        2.74        3.37      0.50 o 
  -7  -6   2       33.85       32.23      1.04 o 
  -6  -6   2        6.93        7.15      0.36 o 
  -5  -6   2        0.85        0.62      0.22 o 
  -4  -6   2       43.68       43.45      0.82 o 
  -3  -6   2      552.63      524.94      6.39 o 
  -2  -6   2       10.21       13.45      0.24 o 
  -1  -6   2       74.24       72.97      0.72 o 
   0  -6   2       66.92       66.42      0.91 o 
   1  -6   2      278.90      259.68      1.85 o 
   2  -6   2      694.92      668.84      4.72 o 
   3  -6   2       19.36       16.93      0.25 o 
   4  -6   2       69.92       61.18      1.27 o 
   5  -6   2      140.89      136.32      2.50 o 
   6  -6   2     1852.21     1876.06     24.48 o 
   7  -6   2       11.84       14.89      0.55 o 
   8  -6   2       38.58       39.87      0.70 o 
   9  -6   2       53.66       51.18      0.87 o 
  10  -6   2      258.40      268.98      3.21 o 
  11  -6   2      118.31      114.74      1.99 o 
  -8  -5   2       47.36       45.44      0.66 o 
  -7  -5   2        5.32        5.60      0.35 o 
  -6  -5   2       42.38       43.19      0.64 o 
  -5  -5   2      131.00      127.77      2.04 o 
  -4  -5   2      108.10      106.04      1.77 o 
  -3  -5   2       17.70       21.36      0.34 o 
  -2  -5   2       21.23       19.17      0.61 o 
  -1  -5   2       29.80       30.29      0.38 o 
   0  -5   2       58.03       63.37      1.67 o 
   1  -5   2      760.34      796.47      5.45 o 
   2  -5   2       10.88       10.21      0.32 o 
   3  -5   2       32.03       36.34      0.51 o 
   4  -5   2     1029.65     1106.36     13.38 o 
   5  -5   2      354.58      329.35      4.28 o 
   6  -5   2     1217.89     1236.28     11.34 o 
   7  -5   2      121.99      115.94      1.37 o 
   8  -5   2        3.89        4.43      0.31 o 
   9  -5   2      210.13      220.63      1.99 o 
  10  -5   2       19.96       18.58      0.55 o 
  11  -5   2        9.08       10.25      0.41 o 
  -9  -4   2        6.05        5.92      0.71 o 
  -8  -4   2        5.06        5.29      0.73 o 
  -7  -4   2       54.73       52.03      1.25 o 
  -6  -4   2      889.30      887.13      9.46 o 
  -5  -4   2      177.00      170.23      2.41 o 
  -4  -4   2        1.78        2.37      0.24 o 
  -3  -4   2        0.80        1.33      0.20 o 
  -2  -4   2       22.89        9.71      0.28 o 
  -1  -4   2     2256.42      220.64   1027.80 o 
   0  -4   2      185.63      192.16      1.70 o 
   1  -4   2      498.78      545.01      3.09 o 
   2  -4   2      203.70      228.93      1.67 o 
   3  -4   2       60.84       87.53      0.76 o 
   4  -4   2      584.53      606.07      4.81 o 
   5  -4   2      328.41      320.31      2.02 o 
   6  -4   2        4.35        4.14      0.24 o 
   7  -4   2        5.31        5.51      0.31 o 
   8  -4   2      342.51      327.94      2.34 o 
   9  -4   2       49.17       51.90      0.66 o 
  10  -4   2        0.66        0.70      0.27 o 
  11  -4   2        0.16        0.21      0.32 o 
  -9  -3   2       46.82       47.10      0.89 o 
  -8  -3   2        2.00        1.49      0.34 o 
  -7  -3   2      161.36      156.50      2.83 o 
  -6  -3   2        3.04        3.83      0.39 o 
  -5  -3   2      825.17      830.98     10.28 o 
  -4  -3   2       58.67       55.70      0.67 o 
  -3  -3   2       34.88       37.75      0.61 o 
  -2  -3   2       32.65       50.46      0.83 o 
  -1  -3   2       95.31      107.07      0.85 o 
   0  -3   2     1532.07     1679.75     13.05 o 
   1  -3   2     5967.90     5872.04     47.22 o 
   2  -3   2      485.70      558.67      2.91 o 
   3  -3   2      614.51      663.62      4.52 o 
   4  -3   2        3.64        4.67      0.21 o 
   5  -3   2     1065.54     1113.47      6.55 o 
   6  -3   2      767.41      733.61      4.34 o 
   7  -3   2      297.98      320.98      2.24 o 
   8  -3   2        0.20        0.55      0.22 o 
   9  -3   2        8.57        8.00      0.51 o 
  10  -3   2      328.38      333.56      4.09 o 
 -10  -2   2       39.74       40.44      0.71 o 
  -9  -2   2      786.09      808.65      7.27 o 
  -8  -2   2        1.83        2.25      0.34 o 
  -7  -2   2        2.54        2.02      0.27 o 
  -6  -2   2      112.36      102.45      1.32 o 
  -5  -2   2     2830.96     2853.68     21.25 o 
  -4  -2   2     2395.07     2633.34     19.02 o 
  -3  -2   2      536.21      601.85      3.22 o 
  -2  -2   2       17.22       19.90      0.32 o 
  -1  -2   2     5994.38     6191.83     66.90 o 
   0  -2   2       98.09      102.43      1.18 o 
   1  -2   2     2757.83     2974.31     18.95 o 
   2  -2   2        0.30        2.17      0.15 o 
   3  -2   2       35.08       34.48      0.33 o 
   4  -2   2      221.02      230.29      1.41 o 
   5  -2   2      180.29      183.15      1.33 o 
   6  -2   2      757.87      728.94      4.75 o 
   7  -2   2      441.72      436.13      3.02 o 
   8  -2   2      287.88      266.99      2.56 o 
   9  -2   2       22.99       21.60      0.59 o 
  10  -2   2      205.23      206.78      1.64 o 
 -10  -1   2        0.40        0.58      0.33 o 
  -9  -1   2        3.53        3.77      0.40 o 
  -8  -1   2       69.21       74.73      0.76 o 
  -7  -1   2        1.34        2.89      0.49 o 
  -6  -1   2      201.20      178.06      1.34 o 
  -5  -1   2       28.33       39.01      0.47 o 
  -4  -1   2       22.44       22.35      0.50 o 
  -3  -1   2     2124.28     2187.66     14.77 o 
  -2  -1   2     1594.99     1695.67     13.98 o 
  -1  -1   2      400.84      371.50      1.78 o 
   0  -1   2      146.31      125.77      0.86 o 
   1  -1   2      954.72     1010.60      7.58 o 
   2  -1   2     1989.58     2081.94     16.62 o 
   3  -1   2     3352.85     3637.37     27.08 o 
   4  -1   2        4.81        1.96      0.17 o 
   5  -1   2      132.87      132.02      1.38 o 
   6  -1   2      137.29      115.66      1.07 o 
   7  -1   2      204.00      235.51      1.76 o 
   8  -1   2      406.35      398.82      2.87 o 
   9  -1   2      100.07      101.33      1.07 o 
  10  -1   2        3.91        3.58      0.55 o 
 -11   0   2       39.84       40.22      0.99 o 
 -10   0   2       47.07       47.04      0.88 o 
  -9   0   2       34.94       39.02      1.05 o 
  -8   0   2      257.36      256.88      2.23 o 
  -7   0   2      609.92      610.01      4.90 o 
  -6   0   2      164.87      183.92      1.90 o 
  -5   0   2      462.39      520.96      3.24 o 
  -4   0   2      378.13      444.54      2.69 o 
  -3   0   2      254.22      262.13      2.14 o 
  -2   0   2      523.22      519.36      2.52 o 
  -1   0   2       98.73       95.20      0.44 o 
   0   0   2     1592.43     1658.53     11.49 o 
   1   0   2      452.59      522.86      3.56 o 
   2   0   2     1357.65     1543.37      9.81 o 
   3   0   2      449.81      497.64      2.96 o 
   4   0   2        3.84        6.94      0.27 o 
   5   0   2      447.01      427.44      2.75 o 
   6   0   2      185.24      153.91      1.27 o 
   7   0   2        0.65        0.96      0.57 o 
   8   0   2        1.15        0.98      0.26 o 
   9   0   2      112.54      113.68      1.43 o 
 -11   1   2      201.45      202.84      3.37 o 
 -10   1   2       51.28       55.60      0.72 o 
  -9   1   2       59.02       50.58      0.62 o 
  -8   1   2       37.65       35.12      0.52 o 
  -7   1   2       66.30       62.21      0.58 o 
  -6   1   2      440.69      452.14      3.47 o 
  -5   1   2     1946.85     2091.90     14.27 o 
  -4   1   2        6.37       11.02      0.30 o 
  -3   1   2      914.42      926.56      4.82 o 
  -2   1   2      855.44      948.60      4.90 o 
  -1   1   2    19276.30    18205.53    286.91 o 
   0   1   2      197.24      161.69      1.98 o 
   1   1   2        1.60        3.32      0.17 o 
   2   1   2      188.12      199.47      1.11 o 
   3   1   2       49.40       48.81      0.51 o 
   4   1   2      300.25      302.37      3.14 o 
   5   1   2      606.42      569.71      5.40 o 
   6   1   2       81.79       74.42      1.53 o 
   7   1   2       26.55       26.49      0.87 o 
   8   1   2        6.44        7.76      0.67 o 
   9   1   2       69.61       73.54      3.13 o 
 -12   2   2        0.34        0.38      0.37 o 
 -11   2   2      257.92      260.81      2.53 o 
 -10   2   2       41.59       40.50      0.72 o 
  -9   2   2      286.03      269.65      2.29 o 
  -8   2   2       32.54       27.90      0.40 o 
  -7   2   2      148.92      146.97      1.60 o 
  -6   2   2      458.56      451.24      3.38 o 
  -5   2   2       70.34       67.38      0.93 o 
  -4   2   2      282.77      271.09      2.92 o 
  -3   2   2      452.37      455.46      7.41 o 
  -2   2   2     2040.83     2257.71     16.79 o 
  -1   2   2     2246.02     2482.56     25.21 o 
   0   2   2      109.83      112.63      1.13 o 
   1   2   2     1789.83     1882.85     11.29 o 
   2   2   2       72.68       79.67      0.60 o 
   3   2   2       48.63       46.56      0.44 o 
   4   2   2      112.63      105.75      1.07 o 
   5   2   2       80.71       81.84      1.02 o 
   6   2   2      178.78      172.60      4.05 o 
   7   2   2      548.68      561.88      7.33 o 
   8   2   2       34.35       37.07      1.10 o 
 -12   3   2       94.69       98.50      1.59 o 
 -11   3   2        1.61        1.87      0.34 o 
 -10   3   2      138.16      134.55      1.13 o 
  -9   3   2      185.76      216.73      1.79 o 
  -8   3   2       86.02       70.27      1.11 o 
  -7   3   2        2.05        2.32      0.21 o 
  -6   3   2       19.46       22.91      0.73 o 
  -5   3   2      528.38       66.52    219.34 o 
  -4   3   2     1312.67      109.31    562.99 o 
  -3   3   2       16.10       19.99      0.55 o 
  -2   3   2        0.45        0.51      0.14 o 
  -1   3   2      151.89      144.85      0.91 o 
   0   3   2       90.75       94.53      1.71 o 
   1   3   2      820.47      832.30      8.42 o 
   2   3   2        3.18        3.79      0.40 o 
   3   3   2       83.96       80.98      1.41 o 
   4   3   2       18.00       17.62      0.30 o 
   5   3   2       33.87       33.91      0.45 o 
   6   3   2        9.37        9.23      0.62 o 
   7   3   2       24.54       27.06      1.13 o 
 -12   4   2      171.43      174.91      2.47 o 
 -11   4   2      212.32      206.25      2.24 o 
 -10   4   2       75.63       64.34      0.65 o 
  -9   4   2       79.28       63.83      0.94 o 
  -8   4   2       19.39       17.40      0.63 o 
  -7   4   2      366.17      369.30      7.32 o 
  -6   4   2      273.01      142.87     82.02 o 
  -5   4   2      748.78      188.77    275.09 o 
  -4   4   2       84.92       84.39      0.63 o 
  -3   4   2       14.54       15.87      0.42 o 
  -2   4   2     1309.87     1330.28      9.39 o 
  -1   4   2      596.27      625.24      4.11 o 
   0   4   2        0.54        1.28      0.20 o 
   1   4   2      267.80      264.29      4.20 o 
   2   4   2      112.01      113.03      1.66 o 
   3   4   2     1419.04     1420.91     20.22 o 
   4   4   2       44.97       41.20      0.87 o 
   5   4   2       61.62       61.38      1.74 o 
   6   4   2       11.66       12.81      1.26 o 
   7   4   2       35.49       33.93      1.84 o 
 -12   5   2      359.02      372.92      6.26 o 
 -11   5   2       96.30       94.54      2.89 o 
 -10   5   2       38.19       35.55      1.34 o 
  -9   5   2      244.75      223.17      4.67 o 
  -8   5   2      375.57      376.25      5.40 o 
  -7   5   2      475.90      478.87      7.59 o 
  -6   5   2       38.76       37.65      0.50 o 
  -5   5   2        7.99        8.84      0.29 o 
  -4   5   2      160.14      160.07      1.60 o 
  -3   5   2        7.12        5.03      0.27 o 
  -2   5   2      352.95      338.16      2.00 o 
  -1   5   2      372.26      393.20      3.42 o 
   0   5   2       18.64       18.25      0.33 o 
   1   5   2      672.95      668.24      7.27 o 
   2   5   2      103.24       99.01      1.78 o 
   3   5   2      299.88      301.61      3.89 o 
   4   5   2        3.21        2.47      0.36 o 
   5   5   2       77.72       75.69      2.33 o 
   6   5   2       32.55       32.76      3.00 o 
 -12   6   2       14.23       14.05      0.74 o 
 -11   6   2       72.50       68.52      1.21 o 
 -10   6   2      160.20      160.19      1.40 o 
  -9   6   2      191.15      187.87      2.05 o 
  -8   6   2      171.89      169.71      1.67 o 
  -7   6   2       54.37       52.97      0.47 o 
  -6   6   2      223.72      217.42      3.26 o 
  -5   6   2       93.47       77.60      0.87 o 
  -4   6   2     1691.01      826.74    504.96 o 
  -3   6   2       60.01       59.66      0.62 o 
  -2   6   2       70.54       69.11      0.53 o 
  -1   6   2      330.63      330.92      2.43 o 
   0   6   2      350.76      348.99      4.99 o 
   1   6   2      116.47      112.80      1.45 o 
   2   6   2        9.05        8.37      0.31 o 
   3   6   2        9.13        9.06      0.49 o 
   4   6   2       34.72       36.65      2.01 o 
   5   6   2      140.41      141.59      3.98 o 
 -12   7   2       31.84       34.50      0.95 o 
 -11   7   2       52.45       56.08      1.24 o 
 -10   7   2      361.62      358.98      4.37 o 
  -9   7   2      252.79      122.76     60.68 o 
  -8   7   2       50.15       49.47      0.52 o 
  -7   7   2        0.71        0.54      0.24 o 
  -6   7   2      308.71      308.23      3.03 o 
  -5   7   2        2.71        1.87      0.22 o 
  -4   7   2      106.42      101.09      0.91 o 
  -3   7   2        0.16        0.38      0.19 o 
  -2   7   2      334.09      346.64      2.13 o 
  -1   7   2        0.10        0.45      0.21 o 
   0   7   2      180.53      177.08      1.27 o 
   1   7   2       44.16       45.21      0.65 o 
   2   7   2      154.71      151.54      1.49 o 
   3   7   2       74.86       74.43      1.23 o 
   4   7   2       14.24       15.39      0.78 o 
 -12   8   2      354.98      362.65      7.34 o 
 -11   8   2       19.23       19.44      0.95 o 
 -10   8   2        2.14        1.09      0.88 o 
  -9   8   2       46.93       43.60      0.52 o 
  -8   8   2      534.14      529.26      5.25 o 
  -7   8   2       78.47       78.47      0.77 o 
  -6   8   2        2.43        2.71      0.25 o 
  -5   8   2       22.07       23.77      0.54 o 
  -4   8   2      219.07      221.15      1.53 o 
  -3   8   2       44.94       47.40      0.48 o 
  -2   8   2        0.76        0.89      0.18 o 
  -1   8   2        0.97        1.26      0.17 o 
   0   8   2        1.85        1.80      0.26 o 
   1   8   2       62.09       61.12      0.76 o 
   2   8   2        4.02        4.74      1.02 o 
   3   8   2       28.66       32.05      1.33 o 
 -11   9   2       75.14       73.66      1.66 o 
 -10   9   2       41.63       41.76      0.84 o 
  -9   9   2        2.26        2.19      0.36 o 
  -8   9   2        7.48        7.70      0.33 o 
  -7   9   2       19.27       18.44      0.42 o 
  -6   9   2      195.55      197.84      1.68 o 
  -5   9   2        6.25        6.25      0.21 o 
  -4   9   2      351.21      347.34      2.38 o 
  -3   9   2      242.30      239.20      2.40 o 
  -2   9   2       43.84       45.82      0.81 o 
  -1   9   2       18.06       19.77      0.73 o 
   0   9   2      317.95      316.93      3.14 o 
   1   9   2        0.98        1.20      0.72 o 
 -11  10   2       22.31       23.38      1.06 o 
 -10  10   2      124.97      125.33      2.01 o 
  -9  10   2       55.12       55.96      1.01 o 
  -8  10   2       31.47       32.29      0.57 o 
  -7  10   2       73.10       69.88      0.85 o 
  -6  10   2       26.12       28.16      0.78 o 
  -5  10   2        6.52        6.63      0.71 o 
  -4  10   2       44.33       43.14      0.99 o 
  -3  10   2        9.07        8.22      0.66 o 
  -2  10   2        1.97        2.56      0.74 o 
  -1  10   2        8.96        8.25      1.27 o 
   0  10   2        0.58        0.94      0.68 o 
  -9  11   2       46.19       50.70      1.50 o 
  -8  11   2      241.15      247.83      5.25 o 
  -7  11   2       92.97       89.25      1.21 o 
  -6  11   2        9.81       10.24      0.46 o 
  -5  11   2       18.38       18.11      0.79 o 
  -4  11   2      397.41      412.89      4.21 o 
  -3  11   2        1.62        1.75      0.47 o 
   4 -13   3       16.39       18.42      2.44 o 
   5 -13   3        0.04       -0.56      0.86 o 
   6 -13   3        1.94        0.34      0.67 o 
   0 -12   3       37.20       42.91      1.06 o 
   1 -12   3      174.62      188.45      2.48 o 
   2 -12   3      138.63      140.78      2.06 o 
   3 -12   3        8.46        8.48      0.72 o 
   4 -12   3       14.82       15.87      0.87 o 
   5 -12   3      191.19      186.82      3.01 o 
   6 -12   3       42.68       42.32      1.65 o 
   7 -12   3       91.95       95.52      2.72 o 
   8 -12   3        1.94        2.54      0.71 o 
  -1 -11   3        0.97        0.82      0.45 o 
   0 -11   3        5.57        3.06      1.23 o 
   1 -11   3       66.98       66.10      1.26 o 
   2 -11   3       38.52       38.97      1.05 o 
   3 -11   3      191.26      196.04      2.41 o 
   4 -11   3       31.81       32.16      0.79 o 
   5 -11   3       26.35       23.15      1.12 o 
   6 -11   3      110.13      105.97      3.80 o 
   7 -11   3       15.39       15.10      0.63 o 
   8 -11   3       49.97       53.77      1.98 o 
   9 -11   3       68.66       63.88      2.47 o 
  -3 -10   3      155.90      159.25      3.05 o 
  -2 -10   3       51.44       54.43      1.23 o 
  -1 -10   3       74.76       72.74      1.14 o 
   0 -10   3       12.13       14.30      0.76 o 
   1 -10   3       18.03       19.93      0.71 o 
   2 -10   3      109.06       99.57      1.85 o 
   3 -10   3      309.42      307.30      2.62 o 
   4 -10   3       27.83       26.42      0.74 o 
   5 -10   3      211.73      196.68      4.53 o 
   6 -10   3       84.75       72.09      0.70 o 
   7 -10   3      171.62      163.25      4.42 o 
   8 -10   3      152.18      152.15      4.36 o 
   9 -10   3       12.82       14.09      0.50 o 
  10 -10   3       37.47       36.19      0.76 o 
  -4  -9   3        3.72        4.58      0.57 o 
  -3  -9   3        3.10        3.39      0.49 o 
  -2  -9   3        1.23        1.17      0.39 o 
  -1  -9   3       68.48       68.98      1.08 o 
   0  -9   3      103.21      100.20      1.75 o 
   1  -9   3      505.87      512.98      4.79 o 
   2  -9   3       96.02       94.48      1.04 o 
   3  -9   3        2.75        3.59      0.41 o 
   4  -9   3       25.29       18.48      0.56 o 
   5  -9   3     1450.22     1385.49     21.65 o 
   6  -9   3        4.45        6.34      0.38 o 
   7  -9   3        0.09        0.34      0.19 o 
   8  -9   3       30.97       30.31      0.53 o 
   9  -9   3       62.05       61.53      1.38 o 
  10  -9   3      114.34      112.08      1.77 o 
  -6  -8   3        1.53        1.99      0.44 o 
  -5  -8   3      122.22      125.01      2.12 o 
  -4  -8   3       73.33       74.47      1.45 o 
  -3  -8   3       57.62       54.91      0.91 o 
  -2  -8   3      193.09      163.11      2.35 o 
  -1  -8   3       27.88       26.05      1.03 o 
   0  -8   3        1.75        2.42      0.55 o 
   1  -8   3        2.09        2.16      0.39 o 
   2  -8   3      107.07      108.05      1.07 o 
   3  -8   3        7.74       10.62      0.48 o 
   4  -8   3       16.51       11.86      0.22 o 
   5  -8   3       15.38       16.04      0.42 o 
   6  -8   3       25.21       23.11      0.39 o 
   7  -8   3      640.53      633.72      9.58 o 
   8  -8   3        9.48       10.48      0.36 o 
   9  -8   3        1.12        1.11      0.27 o 
  10  -8   3        1.36        1.16      0.30 o 
  11  -8   3       22.51       23.16      0.53 o 
  -7  -7   3       41.74       41.00      0.94 o 
  -6  -7   3        0.85        0.81      0.28 o 
  -5  -7   3        0.67        0.57      0.21 o 
  -4  -7   3      151.76      154.65      2.07 o 
  -3  -7   3      951.96      885.57     10.05 o 
  -2  -7   3      139.39      153.07      1.54 o 
  -1  -7   3       18.57       21.21      0.59 o 
   0  -7   3      229.08      229.34      2.86 o 
   1  -7   3     1347.31     1275.56     64.42 o 
   2  -7   3      575.71      564.71      4.07 o 
   3  -7   3      747.38      755.54      9.37 o 
   4  -7   3       24.85       23.59      0.58 o 
   5  -7   3        0.72        0.78      0.21 o 
   6  -7   3      242.30      229.14      3.61 o 
   7  -7   3      161.80      157.93      1.71 o 
   8  -7   3      314.57      307.15      2.72 o 
   9  -7   3       14.19       14.69      0.52 o 
  10  -7   3       94.55       98.30      1.39 o 
  11  -7   3        5.13        4.11      0.41 o 
  -7  -6   3        3.56        3.54      0.33 o 
  -6  -6   3       65.13       66.23      1.35 o 
  -5  -6   3       61.00       61.64      1.35 o 
  -4  -6   3      172.67      177.77      2.77 o 
  -3  -6   3      182.09      168.51      3.48 o 
  -2  -6   3       67.40       56.80     13.83 o 
  -1  -6   3      256.25      247.12      2.46 o 
   0  -6   3       10.16       18.34      0.46 o 
   1  -6   3       43.32       54.75      0.73 o 
   2  -6   3      111.71      119.70      1.37 o 
   3  -6   3      143.12      128.05      1.36 o 
   4  -6   3      764.35      767.46      6.57 o 
   5  -6   3      997.31      996.13     11.45 o 
   6  -6   3      379.29      362.84      3.92 o 
   7  -6   3       21.97       21.46      0.43 o 
   8  -6   3      200.85      190.37      2.20 o 
   9  -6   3     1318.47     1350.28     11.40 o 
  10  -6   3        3.14        2.07      0.37 o 
  11  -6   3        3.10        2.97      0.52 o 
  -8  -5   3       39.00       41.44      0.72 o 
  -7  -5   3      136.63      131.58      1.83 o 
  -6  -5   3      349.36      357.55      4.23 o 
  -5  -5   3        1.70        1.09      0.25 o 
  -4  -5   3      207.56      210.48      3.14 o 
  -3  -5   3      166.44      173.45      3.13 o 
  -2  -5   3     2261.09     2342.41     34.39 o 
  -1  -5   3     1348.99     1408.59     13.39 o 
   0  -5   3       18.69       16.98      0.14 o 
   1  -5   3        6.73        9.70      0.24 o 
   2  -5   3      459.35      493.14      4.26 o 
   3  -5   3      252.14      231.07      2.06 o 
   4  -5   3      659.77      655.70      7.27 o 
   5  -5   3       20.48       17.45      0.42 o 
   6  -5   3      498.31      475.05      3.68 o 
   7  -5   3      230.95      227.88      1.95 o 
   8  -5   3      152.13      143.50      1.05 o 
   9  -5   3      245.38      251.00      1.74 o 
  10  -5   3        0.00        0.31      0.28 o 
  -9  -4   3       41.89       39.22      0.64 o 
  -8  -4   3       16.94       17.54      0.45 o 
  -7  -4   3        0.27        0.61      0.24 o 
  -6  -4   3       69.68       65.60      0.96 o 
  -5  -4   3       11.78        9.88      0.32 o 
  -4  -4   3      171.61      163.43      1.90 o 
  -3  -4   3       19.95       23.67      0.38 o 
  -2  -4   3      307.58      338.08      3.64 o 
  -1  -4   3       45.67       48.89      0.40 o 
   0  -4   3      352.14      333.02      2.15 o 
   1  -4   3      574.51      573.55      3.33 o 
   2  -4   3       69.58      102.08      0.62 o 
   3  -4   3      169.74      173.11      1.53 o 
   4  -4   3       18.65       21.45      0.40 o 
   5  -4   3     1154.39     1160.96      7.01 o 
   6  -4   3      625.31      643.66      3.97 o 
   7  -4   3        3.18        2.08      0.23 o 
   8  -4   3       41.88       41.99      0.50 o 
   9  -4   3       24.37       24.85      0.44 o 
  10  -4   3      234.76      243.06      1.77 o 
 -10  -3   3      229.11      244.49      2.69 o 
  -9  -3   3       43.35       42.81      0.62 o 
  -8  -3   3       44.86       42.06      0.57 o 
  -7  -3   3       14.86       12.58      0.39 o 
  -6  -3   3       62.62       57.26      0.58 o 
  -5  -3   3      298.57      282.21      2.30 o 
  -4  -3   3     1975.86     2127.07     15.91 o 
  -3  -3   3        0.58        0.25      0.14 o 
  -2  -3   3      592.59      617.23      5.45 o 
  -1  -3   3      575.34      647.56      3.93 o 
   0  -3   3     1413.14     1565.99      9.06 o 
   1  -3   3     2359.42     2422.81     15.14 o 
   2  -3   3      228.60      244.62      1.98 o 
   3  -3   3      211.71      241.19      1.50 o 
   4  -3   3      343.90      340.56      2.61 o 
   5  -3   3       21.87       21.65      0.41 o 
   6  -3   3      326.36      308.93      2.20 o 
   7  -3   3        1.22        2.10      0.40 o 
   8  -3   3       50.89       50.50      0.69 o 
   9  -3   3      132.78      131.38      1.08 o 
  10  -3   3      106.71      111.15      1.42 o 
 -10  -2   3       22.77       22.08      0.60 o 
  -9  -2   3        3.45        3.42      0.36 o 
  -8  -2   3      175.21      169.58      1.70 o 
  -7  -2   3       26.10       29.37      0.41 o 
  -6  -2   3     1949.77     1955.25     13.97 o 
  -5  -2   3      838.73      877.53      5.21 o 
  -4  -2   3      672.12      735.55      4.14 o 
  -3  -2   3      112.26      140.44      0.85 o 
  -2  -2   3     4459.08     4646.48     32.76 o 
  -1  -2   3       85.77       93.71      0.55 o 
   0  -2   3      185.62      194.74      1.07 o 
   1  -2   3        0.41        0.61      0.13 o 
   2  -2   3     1629.33     1657.30     12.82 o 
   3  -2   3     1304.45     1509.21      9.87 o 
   4  -2   3       89.96       87.15      0.60 o 
   5  -2   3      318.10      314.30      1.83 o 
   6  -2   3      145.30      125.42      0.94 o 
   7  -2   3       11.18       17.69      0.41 o 
   8  -2   3      511.96      501.35      3.19 o 
   9  -2   3       57.25       58.45      1.01 o 
  10  -2   3        2.46        2.77      0.60 o 
 -11  -1   3        4.45        5.05      0.38 o 
 -10  -1   3       98.24      103.36      1.11 o 
  -9  -1   3      107.58      119.03      1.13 o 
  -8  -1   3      326.39      308.22      3.47 o 
  -7  -1   3       73.33       64.27      0.78 o 
  -6  -1   3       80.98       78.47      0.93 o 
  -5  -1   3      163.02      158.14      0.97 o 
  -4  -1   3      562.92      542.75      2.93 o 
  -3  -1   3     1482.19     1538.98      9.88 o 
  -2  -1   3        0.25        0.33      0.12 o 
  -1  -1   3      818.72      827.81      4.76 o 
   0  -1   3     3665.34     3749.97     27.38 o 
   1  -1   3        1.76        1.49      0.14 o 
   2  -1   3       75.23       87.53      0.58 o 
   3  -1   3       22.01       19.68      0.36 o 
   4  -1   3      791.99      783.20      5.06 o 
   5  -1   3      166.88      151.99      0.96 o 
   6  -1   3      117.71      148.04      0.98 o 
   7  -1   3        0.64        0.39      0.21 o 
   8  -1   3        9.21        9.38      0.37 o 
   9  -1   3      319.09      316.73      2.96 o 
 -11   0   3       20.38       17.90      0.73 o 
 -10   0   3      828.30      854.42      7.59 o 
  -9   0   3       16.98       19.08      0.53 o 
  -8   0   3       54.95       45.13      0.67 o 
  -7   0   3       14.27       15.04      0.43 o 
  -6   0   3     1345.19     1441.90      9.68 o 
  -5   0   3        6.18        8.84      0.26 o 
  -4   0   3     1441.00     1519.11      9.78 o 
  -3   0   3      117.92       98.38      0.59 o 
  -2   0   3       95.04       78.75      0.84 o 
  -1   0   3     7453.96     7636.32     70.03 o 
   0   0   3       53.62       59.87      0.53 o 
   1   0   3      122.87      127.73      0.91 o 
   2   0   3      498.56      519.34      3.60 o 
   3   0   3      700.53      791.88      4.49 o 
   4   0   3      606.92      609.61      3.83 o 
   5   0   3       43.61       33.01      0.75 o 
   6   0   3        1.00        0.72      0.38 o 
   7   0   3       76.49       73.40      1.00 o 
   8   0   3       11.16       10.18      0.67 o 
   9   0   3      112.41      117.55      1.64 o 
 -12   1   3        8.84        8.63      0.41 o 
 -11   1   3       55.63       56.86      0.78 o 
 -10   1   3       28.54       28.75      0.58 o 
  -9   1   3       28.75       27.50      0.49 o 
  -8   1   3      511.23      484.08      3.51 o 
  -7   1   3        0.02        0.16      0.21 o 
  -6   1   3        3.54       14.26      3.15 o 
  -5   1   3      173.52      183.38      1.12 o 
  -4   1   3      403.47      404.05      2.82 o 
  -3   1   3        1.02        0.67      0.19 o 
  -2   1   3    16726.32    16768.59    155.16 o 
  -1   1   3     2537.83     2895.56     20.18 o 
   0   1   3       28.91       31.77      0.25 o 
   1   1   3       33.30       29.49      0.41 o 
   2   1   3     2415.10     2594.02     21.04 o 
   3   1   3      273.73      262.50      1.61 o 
   4   1   3       66.74       62.28      0.86 o 
   5   1   3      110.91       97.56      1.02 o 
   6   1   3      229.73      225.20      2.79 o 
   7   1   3      105.73      111.73      1.34 o 
   8   1   3       90.00       87.39      3.96 o 
 -12   2   3        5.80        6.26      0.98 o 
 -11   2   3        6.81        6.41      0.41 o 
 -10   2   3       31.13       29.29      0.64 o 
  -9   2   3       65.52       86.51      1.00 o 
  -8   2   3      996.73      935.30      6.23 o 
  -7   2   3       12.80       12.48      0.74 o 
  -6   2   3      155.26      152.95      1.51 o 
  -5   2   3     1286.42     1379.84     10.14 o 
  -4   2   3       20.05       16.34      0.29 o 
  -3   2   3     1018.25     1034.85     10.95 o 
  -2   2   3      189.90      180.24      1.91 o 
  -1   2   3      248.40      289.63      2.97 o 
   0   2   3       64.98       67.22      0.77 o 
   1   2   3      861.62      888.46     10.53 o 
   2   2   3      170.31      168.29      1.33 o 
   3   2   3        0.96        0.39      0.09 o 
   4   2   3      284.56      271.79      1.84 o 
   5   2   3       10.04        8.94      0.38 o 
   6   2   3       38.02       37.99      0.86 o 
   7   2   3       76.24       79.05      1.76 o 
   8   2   3       50.96       48.52      1.26 o 
 -12   3   3      156.79      160.35      2.19 o 
 -11   3   3      129.47      125.52      1.69 o 
 -10   3   3        7.11        5.48      0.32 o 
  -9   3   3      152.37      153.20      1.95 o 
  -8   3   3      105.78       95.73      1.19 o 
  -7   3   3      436.60      401.47      3.54 o 
  -6   3   3     1627.85     1706.89     15.42 o 
  -5   3   3      192.48      210.32      2.32 o 
  -4   3   3       14.60       13.08      0.28 o 
  -3   3   3        0.25        0.61      0.11 o 
  -2   3   3      890.80      926.53      6.20 o 
  -1   3   3     1582.94     1678.77     14.17 o 
   0   3   3       90.59       79.08      0.65 o 
   1   3   3       52.81       51.77      0.95 o 
   2   3   3        3.20        2.58      0.21 o 
   3   3   3     1300.30     1313.64     12.70 o 
   4   3   3        0.37        1.35      0.55 o 
   5   3   3       42.53       38.91      0.82 o 
   6   3   3        0.75        0.15      0.44 o 
   7   3   3      100.27      102.62      2.73 o 
 -12   4   3       16.91       18.53      1.03 o 
 -11   4   3      174.03      172.48      2.08 o 
 -10   4   3        0.04        0.06      0.16 o 
  -9   4   3       96.79       85.52      3.50 o 
  -8   4   3        5.47        6.05      0.21 o 
  -7   4   3       28.05       24.26      0.27 o 
  -6   4   3       34.78       36.56      0.60 o 
  -5   4   3       39.79       38.08      0.62 o 
  -4   4   3      723.28      762.75      8.11 o 
  -3   4   3     1981.81     2123.35     14.67 o 
  -2   4   3      456.80      479.25      3.22 o 
  -1   4   3       12.05       16.27      0.61 o 
   0   4   3      108.57      107.32      1.06 o 
   1   4   3      202.20      198.31      1.60 o 
   2   4   3      142.24      140.74      1.00 o 
   3   4   3      354.84      343.07      4.28 o 
   4   4   3        0.05        0.41      0.36 o 
   5   4   3      145.30      140.66      2.77 o 
   6   4   3      295.66      293.43      8.53 o 
 -12   5   3       26.63       27.28      1.07 o 
 -11   5   3       10.97       11.58      0.71 o 
 -10   5   3      211.18      216.57      2.28 o 
  -9   5   3      285.38      278.53      4.08 o 
  -8   5   3        6.94        7.81      0.48 o 
  -7   5   3        0.03        0.08      0.10 o 
  -6   5   3        2.09        2.09      0.10 o 
  -5   5   3      262.65      249.79      2.42 o 
  -4   5   3      338.24      356.71      2.51 o 
  -3   5   3      310.92      303.24      2.03 o 
  -2   5   3      184.70      188.48      1.18 o 
  -1   5   3      180.00      202.08      1.41 o 
   0   5   3       25.13       27.15      0.51 o 
   1   5   3      105.69      103.62      1.12 o 
   2   5   3       25.39       25.73      0.56 o 
   3   5   3       11.65       11.22      0.56 o 
   4   5   3        1.38        0.42      0.44 o 
   5   5   3        1.53        0.99      0.64 o 
 -12   6   3       77.55       76.91      1.60 o 
 -11   6   3       13.69       13.55      1.39 o 
 -10   6   3        2.16        2.08      0.47 o 
  -9   6   3       20.68       18.52      0.80 o 
  -8   6   3      138.13      136.62      1.09 o 
  -7   6   3      470.16      464.72      3.24 o 
  -6   6   3       22.07       21.27      0.63 o 
  -5   6   3       10.73       12.44      0.26 o 
  -4   6   3       84.37       78.54      0.67 o 
  -3   6   3      266.22      263.39      1.66 o 
  -2   6   3      429.10      456.55      3.05 o 
  -1   6   3        1.22        2.57      0.20 o 
   0   6   3        3.32        3.47      0.31 o 
   1   6   3       39.98       38.01      0.62 o 
   2   6   3       69.06       70.86      1.24 o 
   3   6   3      478.66      488.46      5.93 o 
   4   6   3        3.73        4.05      0.74 o 
 -12   7   3       64.40       67.33      1.25 o 
 -11   7   3        7.22        6.15      1.79 o 
 -10   7   3        0.18        0.05      0.33 o 
  -9   7   3        7.20        6.96      0.66 o 
  -8   7   3      800.96      800.58      8.04 o 
  -7   7   3      183.53      182.76      1.17 o 
  -6   7   3       84.92       86.22      0.72 o 
  -5   7   3       12.60       12.56      0.31 o 
  -4   7   3       59.94       55.73      0.63 o 
  -3   7   3      509.49      506.11      3.26 o 
  -2   7   3       60.39       57.06      0.55 o 
  -1   7   3       52.04       49.02      0.52 o 
   0   7   3       46.38       43.27      0.53 o 
   1   7   3        0.02        0.20      0.24 o 
   2   7   3       11.41       11.56      0.72 o 
   3   7   3        0.21        0.19      0.41 o 
 -12   8   3        9.17        8.97      0.65 o 
 -11   8   3       92.92       94.15      1.41 o 
 -10   8   3        1.92        1.21      0.55 o 
  -9   8   3      431.62      433.00      7.43 o 
  -8   8   3       64.00       64.07      0.61 o 
  -7   8   3      117.92      113.39      0.77 o 
  -6   8   3      117.46      120.88      0.93 o 
  -5   8   3      252.35      256.93      1.79 o 
  -4   8   3       20.64       19.83      0.34 o 
  -3   8   3       65.10       61.10      0.60 o 
  -2   8   3       66.91       65.29      0.62 o 
  -1   8   3      189.98      192.67      1.43 o 
   0   8   3      127.44      128.23      1.23 o 
   1   8   3        0.97        0.66      0.63 o 
   2   8   3        0.73        1.68      0.76 o 
 -11   9   3       55.84       54.77      0.94 o 
 -10   9   3        0.03        0.76      0.38 o 
  -9   9   3        3.61        4.49      0.42 o 
  -8   9   3        0.31        0.76      0.29 o 
  -7   9   3       14.37       13.48      0.40 o 
  -6   9   3       63.60       62.55      0.61 o 
  -5   9   3       16.41       14.79      0.29 o 
  -4   9   3       20.77       20.52      0.32 o 
  -3   9   3        9.85        8.86      1.06 o 
  -2   9   3        2.32        2.16      0.47 o 
  -1   9   3       40.08       38.65      0.91 o 
   0   9   3       30.39       29.85      1.15 o 
 -10  10   3        0.01        0.13      0.30 o 
  -9  10   3       75.30       72.94      1.01 o 
  -8  10   3       76.43       76.31      1.69 o 
  -7  10   3        0.35        0.61      0.31 o 
  -6  10   3        3.48        2.80      0.57 o 
  -5  10   3        0.21        0.69      0.29 o 
  -4  10   3      319.61      322.18      3.42 o 
  -3  10   3        2.55        3.52      0.52 o 
  -2  10   3        7.09        6.82      0.52 o 
  -9  11   3        0.43        0.80      0.70 o 
  -8  11   3       12.26       11.62      6.62 o 
  -7  11   3       57.89       57.85      1.64 o 
  -6  11   3        3.30        5.17      0.82 o 
  -5  11   3      198.43      198.76      2.51 o 
  -4  11   3      145.19      137.47      1.44 o 
   3 -13   4        0.34        0.69      0.60 o 
   4 -13   4       28.41       32.24      1.29 o 
   5 -13   4       45.76       49.34      1.46 o 
   6 -13   4      166.88      165.53      5.92 o 
   0 -12   4       73.69       79.00      1.44 o 
   1 -12   4        0.13       -0.43      0.53 o 
   2 -12   4       43.20       40.75      1.10 o 
   3 -12   4      149.45      160.49      2.38 o 
   4 -12   4       34.87       32.29      0.85 o 
   5 -12   4        0.01        0.10      0.40 o 
   6 -12   4        4.34        3.43      1.36 o 
   7 -12   4       45.54       46.97      2.74 o 
   8 -12   4      185.61      187.10      5.17 o 
  -2 -11   4      156.96      158.02      1.81 o 
  -1 -11   4       31.66       33.91      0.97 o 
   0 -11   4        0.09       -0.03      0.60 o 
   1 -11   4       20.27       18.46      0.90 o 
   2 -11   4       40.97       35.30      1.05 o 
   3 -11   4      120.95      123.35      1.39 o 
   4 -11   4       36.69       37.00      0.78 o 
   5 -11   4        3.13        2.59      1.18 o 
   6 -11   4       19.85       20.88      0.73 o 
   7 -11   4        0.55        0.26      0.38 o 
   8 -11   4       19.71       22.20      1.09 o 
   9 -11   4        2.32        1.90      0.38 o 
  -3 -10   4       13.48       14.65      0.67 o 
  -2 -10   4        4.60        4.49      0.59 o 
  -1 -10   4       15.10       13.22      0.79 o 
   0 -10   4      542.05      542.77      7.34 o 
   1 -10   4      103.87      102.68      1.69 o 
   2 -10   4       57.77       58.14      0.87 o 
   3 -10   4        1.63        1.77      0.44 o 
   4 -10   4       46.10       45.15      0.78 o 
   5 -10   4      705.54      676.74      7.18 o 
   6 -10   4      460.89      463.38      7.91 o 
   7 -10   4        4.21        4.63      1.21 o 
   8 -10   4        0.94        1.29      0.28 o 
   9 -10   4        3.53        2.37      0.38 o 
  10 -10   4      267.72      269.10      3.90 o 
  -5  -9   4       93.67       92.17      1.29 o 
  -4  -9   4        7.11        8.45      0.64 o 
  -3  -9   4        5.28        6.47      0.64 o 
  -2  -9   4      189.08      190.04      3.10 o 
  -1  -9   4      204.92      198.09      2.12 o 
   0  -9   4      121.17      126.94      1.51 o 
   1  -9   4        0.05        0.02      0.32 o 
   2  -9   4       19.31       18.05      0.61 o 
   3  -9   4        5.45        6.10      0.45 o 
   4  -9   4      162.28      135.93      1.62 o 
   5  -9   4      145.06      135.66      3.25 o 
   6  -9   4       13.83       14.61      0.55 o 
   7  -9   4       80.79       82.73      1.48 o 
   8  -9   4      141.31      133.39      1.66 o 
   9  -9   4        4.34        4.14      0.37 o 
  10  -9   4        6.56        6.04      0.43 o 
  -6  -8   4        2.75        2.64      0.48 o 
  -5  -8   4        0.77        0.58      0.42 o 
  -4  -8   4      154.53      149.88      2.15 o 
  -3  -8   4      121.58      109.27      1.05 o 
  -2  -8   4       28.78       31.34      0.84 o 
  -1  -8   4        6.16        7.42      0.58 o 
   0  -8   4       52.81       47.21      0.74 o 
   1  -8   4     1914.00     1824.10     14.70 o 
   2  -8   4       49.54       54.62      0.86 o 
   3  -8   4      168.41      164.14      2.24 o 
   4  -8   4       76.39       75.28      1.39 o 
   5  -8   4       87.56       78.93      1.41 o 
   6  -8   4       97.36       94.06      2.33 o 
   7  -8   4      515.48      517.44      5.87 o 
   8  -8   4       22.31       23.51      0.60 o 
   9  -8   4        1.79        2.21      0.34 o 
  10  -8   4       13.35       14.84      0.53 o 
  -7  -7   4        1.88        1.03      0.28 o 
  -6  -7   4       31.07       34.43      0.88 o 
  -5  -7   4       77.96       75.28      1.90 o 
  -4  -7   4      165.67      145.32      2.98 o 
  -3  -7   4      599.69      565.11     11.59 o 
  -2  -7   4       18.59       20.40      0.39 o 
  -1  -7   4        2.26        2.97      0.42 o 
   0  -7   4     1716.28     1709.65     13.46 o 
   1  -7   4      119.56      111.57      1.41 o 
   2  -7   4        4.03        3.67      0.26 o 
   3  -7   4      247.62      261.41      2.93 o 
   4  -7   4        8.24        3.53      0.24 o 
   5  -7   4      116.49      115.65      1.44 o 
   6  -7   4      183.08      180.30      2.09 o 
   7  -7   4       13.46       11.06      0.36 o 
   8  -7   4       76.55       73.47      0.71 o 
   9  -7   4      378.59      383.10      2.93 o 
  10  -7   4       17.55       17.00      0.46 o 
  -8  -6   4        3.75        3.16      0.36 o 
  -7  -6   4       35.61       32.65      0.78 o 
  -6  -6   4       92.14       96.19      1.58 o 
  -5  -6   4      181.54      182.79      2.53 o 
  -4  -6   4       93.90       87.07      1.15 o 
  -3  -6   4      140.50      113.75      2.01 o 
  -2  -6   4        0.11        0.28      0.15 o 
  -1  -6   4      356.94      344.72      2.59 o 
   0  -6   4      237.78      222.40      1.18 o 
   1  -6   4       41.11       43.40      0.70 o 
   2  -6   4      897.77      874.55      5.55 o 
   3  -6   4      636.59      654.84      5.38 o 
   4  -6   4      121.31      122.41      1.64 o 
   5  -6   4       63.60       66.28      0.64 o 
   6  -6   4       40.59       37.17      0.53 o 
   7  -6   4       93.93       91.25      0.81 o 
   8  -6   4      133.35      131.04      1.41 o 
   9  -6   4      141.82      147.55      1.83 o 
  10  -6   4       14.65       14.91      0.48 o 
  -9  -5   4      199.99      209.03      2.93 o 
  -8  -5   4        2.06        1.75      0.34 o 
  -7  -5   4        7.46        9.29      0.34 o 
  -6  -5   4        0.35        0.53      0.23 o 
  -5  -5   4        2.34        4.12      0.67 o 
  -4  -5   4     1637.82     1604.94     24.14 o 
  -3  -5   4      506.00      513.29      6.42 o 
  -2  -5   4       18.95       16.80      0.27 o 
  -1  -5   4        0.57        0.61      0.12 o 
   0  -5   4      180.38      168.36      1.09 o 
   1  -5   4     3063.75     3219.63     23.72 o 
   2  -5   4        9.16       19.01      0.27 o 
   3  -5   4      480.24      523.19      4.49 o 
   4  -5   4      172.84      178.18      1.29 o 
   5  -5   4     1869.42     1859.34     15.39 o 
   6  -5   4       30.38       32.99      0.49 o 
   7  -5   4      199.75      195.17      1.33 o 
   8  -5   4        0.12        0.15      0.26 o 
   9  -5   4        1.59        2.38      0.41 o 
  10  -5   4       71.78       68.63      0.87 o 
  -9  -4   4      134.67      136.50      1.71 o 
  -8  -4   4        9.21        9.08      0.41 o 
  -7  -4   4       60.16       61.33      0.66 o 
  -6  -4   4       76.97       80.12      0.96 o 
  -5  -4   4      369.08      368.57      3.03 o 
  -4  -4   4      126.86      136.69      1.69 o 
  -3  -4   4      107.29      111.72      0.92 o 
  -2  -4   4      631.89      648.16      4.78 o 
  -1  -4   4       13.44       10.90      0.30 o 
   0  -4   4      328.48      337.21      1.75 o 
   1  -4   4      209.51      228.05      1.36 o 
   2  -4   4       22.22       19.16      0.34 o 
   3  -4   4     2537.06     2781.72     18.43 o 
   4  -4   4      636.52      596.41      4.77 o 
   5  -4   4      802.38      792.45      4.71 o 
   6  -4   4       74.01       73.39      0.76 o 
   7  -4   4      102.16       99.52      1.08 o 
   8  -4   4      266.51      273.68      2.24 o 
   9  -4   4      229.23      228.90      1.81 o 
  10  -4   4        0.51        0.64      0.47 o 
 -10  -3   4        2.17        2.65      0.34 o 
  -9  -3   4        8.22        9.34      0.83 o 
  -8  -3   4       16.02       12.56      0.41 o 
  -7  -3   4      606.56      620.39      4.63 o 
  -6  -3   4      625.66      613.27      6.56 o 
  -5  -3   4       18.79       17.52      0.49 o 
  -4  -3   4       39.06       34.09      0.47 o 
  -3  -3   4       30.17       16.95      0.46 o 
  -2  -3   4     1051.75     1132.42      6.42 o 
  -1  -3   4     2954.80     3065.40     22.11 o 
   0  -3   4        5.69        5.39      0.34 o 
   1  -3   4     2001.47     2241.15     15.38 o 
   2  -3   4      133.45      161.88      1.90 o 
   3  -3   4      790.04      837.36      5.20 o 
   4  -3   4      349.96      333.52      1.90 o 
   5  -3   4       11.33       10.43      0.28 o 
   6  -3   4       59.59       53.14      0.52 o 
   7  -3   4      150.14      145.88      1.02 o 
   8  -3   4      143.42      143.70      1.13 o 
   9  -3   4        2.31        2.71      0.57 o 
 -10  -2   4       49.41       47.40      0.66 o 
  -9  -2   4        6.13        5.69      0.44 o 
  -8  -2   4      115.22      122.59      1.07 o 
  -7  -2   4        4.57        3.29      0.26 o 
  -6  -2   4       20.28       22.77      0.39 o 
  -5  -2   4       71.48       63.44      0.74 o 
  -4  -2   4       40.55       45.42      0.79 o 
  -3  -2   4      204.60      234.40      1.54 o 
  -2  -2   4      305.14      288.02      1.47 o 
  -1  -2   4       43.72       34.24      0.33 o 
   0  -2   4     1179.14     1209.70      7.46 o 
   1  -2   4     2934.57     3113.72     20.50 o 
   2  -2   4     1302.26     1423.21     10.54 o 
   3  -2   4      168.83      193.30      1.07 o 
   4  -2   4       17.75       18.28      0.26 o 
   5  -2   4      923.00      866.08      5.17 o 
   6  -2   4      207.17      225.53      1.38 o 
   7  -2   4       32.51       31.88      0.47 o 
   8  -2   4       14.49       13.91      0.73 o 
   9  -2   4      174.16      178.01      2.23 o 
 -11  -1   4       52.79       54.18      0.89 o 
 -10  -1   4      678.60      689.22      4.52 o 
  -9  -1   4        8.13       10.34      0.39 o 
  -8  -1   4       49.46       47.86      0.50 o 
  -7  -1   4      405.36      394.78      2.51 o 
  -6  -1   4     1415.94     1417.84      8.80 o 
  -5  -1   4     1408.14     1512.98      9.25 o 
  -4  -1   4        4.43        3.18      0.17 o 
  -3  -1   4       71.84       67.35      0.60 o 
  -2  -1   4       21.65       17.36      0.20 o 
  -1  -1   4      232.36      237.39      2.12 o 
   0  -1   4     1437.08     1508.61      9.53 o 
   1  -1   4      255.60      248.71      2.16 o 
   2  -1   4      104.84       99.00      0.73 o 
   3  -1   4       40.33       44.48      0.44 o 
   4  -1   4      409.56      400.98      2.22 o 
   5  -1   4      143.55      131.91      1.56 o 
   6  -1   4       10.28        9.23      0.47 o 
   7  -1   4      280.07      274.79      2.46 o 
   8  -1   4       12.55       12.70      1.08 o 
   9  -1   4      150.99      158.52      2.12 o 
 -11   0   4       98.53      100.23      1.01 o 
 -10   0   4       55.26       60.78      0.67 o 
  -9   0   4       77.01       86.54      0.78 o 
  -8   0   4       98.28       89.85      0.72 o 
  -7   0   4      227.77      215.81      1.39 o 
  -6   0   4      126.79      117.30      0.78 o 
  -5   0   4       42.92       40.38      0.64 o 
  -4   0   4      929.99      936.86      5.76 o 
  -3   0   4     2135.35     2207.30     13.68 o 
  -2   0   4      281.75      288.47      1.66 o 
  -1   0   4        5.83        6.40      0.28 o 
   0   0   4       12.71       13.57      0.20 o 
   1   0   4      317.41      302.33      2.07 o 
   2   0   4     2151.79     2296.10     18.42 o 
   3   0   4      110.49       99.65      1.03 o 
   4   0   4       67.37       64.93      0.81 o 
   5   0   4        2.61        3.29      0.09 o 
   6   0   4      165.37      179.46      1.80 o 
   7   0   4      178.59      173.04      1.89 o 
   8   0   4       81.86       87.41      1.40 o 
 -12   1   4        0.28        0.78      0.72 o 
 -11   1   4       16.43       16.45      0.40 o 
 -10   1   4        0.53        0.26      0.20 o 
  -9   1   4       28.57       27.80      0.60 o 
  -8   1   4      360.19      360.17      2.20 o 
  -7   1   4       45.51       41.98      0.51 o 
  -6   1   4        0.19        0.37      0.09 o 
  -5   1   4      208.91      187.24      1.76 o 
  -4   1   4        0.27        0.63      0.25 o 
  -3   1   4        2.50        1.77      0.09 o 
  -2   1   4       22.16       19.89      0.22 o 
  -1   1   4       17.07       11.47      0.31 o 
   0   1   4      112.13      117.27      1.44 o 
   1   1   4     1201.54     1309.24      9.63 o 
   2   1   4      208.48      222.71      1.77 o 
   3   1   4      410.37      402.71      3.01 o 
   4   1   4       41.73       41.81      0.81 o 
   5   1   4       34.14       37.20      0.80 o 
   6   1   4        2.57        2.75      0.54 o 
   7   1   4        6.49        7.13      0.66 o 
 -12   2   4        6.53        6.77      0.78 o 
 -11   2   4      237.46      243.36      3.09 o 
 -10   2   4      187.69      183.59      1.49 o 
  -9   2   4        4.72        4.58      0.20 o 
  -8   2   4        8.02        8.97      0.16 o 
  -7   2   4       82.86       78.34      0.73 o 
  -6   2   4     3016.31     3196.67     27.28 o 
  -5   2   4       86.95       90.45      1.00 o 
  -4   2   4       21.22       27.77      0.51 o 
  -3   2   4      235.15      227.22      1.88 o 
  -2   2   4     1370.24     1518.85     10.94 o 
  -1   2   4      443.75      407.02      4.42 o 
   0   2   4      170.78      170.35      2.22 o 
   1   2   4        1.02        0.88      0.33 o 
   2   2   4        4.27        5.92      0.45 o 
   3   2   4        1.03        0.34      0.29 o 
   4   2   4      739.25      732.52      6.11 o 
   5   2   4        3.86        3.65      0.54 o 
   6   2   4        1.60        2.13      0.48 o 
   7   2   4        0.32        0.51      0.50 o 
 -12   3   4      264.04      272.10      3.13 o 
 -11   3   4       63.69       63.97      1.35 o 
 -10   3   4       73.60       66.91      1.60 o 
  -9   3   4      111.90      106.28      1.09 o 
  -8   3   4       97.85       85.03      1.13 o 
  -7   3   4       61.27       64.46      1.02 o 
  -6   3   4     1063.26     1084.38     14.27 o 
  -5   3   4      154.63      150.25      2.16 o 
  -4   3   4      577.79      565.36      7.67 o 
  -3   3   4     1791.61     2010.17     17.60 o 
  -2   3   4      388.05      419.39      2.79 o 
  -1   3   4        2.29        1.49      0.25 o 
   0   3   4      533.80      561.37     10.78 o 
   1   3   4      341.43      342.52      5.36 o 
   2   3   4      174.31      167.00      1.43 o 
   3   3   4        5.40        6.78      0.74 o 
   4   3   4       11.04       11.25      1.55 o 
   5   3   4       46.77       46.55      1.50 o 
   6   3   4      557.51      569.98     14.85 o 
 -12   4   4        4.13        4.18      0.92 o 
 -11   4   4       17.20       17.26      0.80 o 
 -10   4   4      192.63      204.88      2.22 o 
  -9   4   4      150.90      136.97      1.70 o 
  -8   4   4      112.04      110.93      1.29 o 
  -7   4   4      157.64      150.63      2.55 o 
  -6   4   4      401.24      388.50      4.40 o 
  -5   4   4      649.58      661.92     13.51 o 
  -4   4   4      200.59      200.62      1.23 o 
  -3   4   4        4.75        5.15      0.52 o 
  -2   4   4       78.09       74.08      0.55 o 
  -1   4   4       13.89       16.15      0.28 o 
   0   4   4      312.27      316.50      2.09 o 
   1   4   4       64.76       65.21      0.51 o 
   2   4   4      105.72      106.21      1.74 o 
   3   4   4      202.37      196.27      3.81 o 
   4   4   4        5.49        5.78      0.91 o 
   5   4   4        4.24        1.92      1.09 o 
 -12   5   4       36.90       35.34      1.08 o 
 -11   5   4        2.94        2.62      0.57 o 
 -10   5   4        3.89        2.85      0.58 o 
  -9   5   4       10.73       10.04      0.64 o 
  -8   5   4       94.72       90.73      1.87 o 
  -7   5   4       54.05       52.00      0.80 o 
  -6   5   4      355.95      353.93      4.19 o 
  -5   5   4        0.62        0.97      0.17 o 
  -4   5   4       40.31       39.38      0.38 o 
  -3   5   4      549.86      547.32      3.15 o 
  -2   5   4      362.64      367.02      2.27 o 
  -1   5   4       93.07       95.98      0.68 o 
   0   5   4      104.98      106.99      0.99 o 
   1   5   4       43.87       41.56      0.38 o 
   2   5   4      651.33      653.34      7.36 o 
   3   5   4       28.67       27.93      0.96 o 
   4   5   4       62.47       60.92      1.73 o 
 -12   6   4       81.50       81.79      1.44 o 
 -11   6   4        0.63        0.99      0.49 o 
 -10   6   4       19.65       19.92      0.72 o 
  -9   6   4       18.78       19.65      0.66 o 
  -8   6   4      425.92      416.66      3.44 o 
  -7   6   4        1.08        1.32      0.11 o 
  -6   6   4        0.72        0.48      0.13 o 
  -5   6   4       30.26       31.66      0.46 o 
  -4   6   4       34.28       30.46      0.56 o 
  -3   6   4       56.72       51.42      0.46 o 
  -2   6   4      149.34      156.56      0.99 o 
  -1   6   4        0.17        0.62      0.20 o 
   0   6   4      135.11      137.58      1.15 o 
   1   6   4      138.97      138.67      2.45 o 
   2   6   4      159.98      159.87      2.50 o 
   3   6   4        0.24        0.30      0.54 o 
 -12   7   4        0.02        0.03      0.38 o 
 -11   7   4       72.37       71.97      1.66 o 
 -10   7   4       68.64       70.56      1.62 o 
  -9   7   4      228.57      225.16      2.01 o 
  -8   7   4       19.40       19.32      0.97 o 
  -7   7   4       33.16       32.43      0.43 o 
  -6   7   4       49.91       47.83      0.46 o 
  -5   7   4      378.17      382.63      2.44 o 
  -4   7   4       16.94       18.26      0.33 o 
  -3   7   4        2.08        2.21      0.20 o 
  -2   7   4        2.42        2.53      0.24 o 
  -1   7   4       49.68       49.63      0.58 o 
   0   7   4       62.44       62.86      0.76 o 
   1   7   4        0.89        1.17      0.33 o 
   2   7   4       13.10       11.68      0.76 o 
 -12   8   4       26.68       25.87      1.41 o 
 -11   8   4       55.38       52.84      1.07 o 
 -10   8   4       79.69       74.49      1.43 o 
  -9   8   4       28.01       27.96      0.64 o 
  -8   8   4       87.32       88.39      1.05 o 
  -7   8   4       27.11       24.22      0.37 o 
  -6   8   4        5.84        6.12      0.27 o 
  -5   8   4        2.98        3.55      0.26 o 
  -4   8   4      122.58      125.59      1.01 o 
  -3   8   4      134.11      136.01      0.97 o 
  -2   8   4       43.70       43.97      0.47 o 
  -1   8   4       31.08       30.01      0.38 o 
   0   8   4        0.08       -0.20      0.53 o 
   1   8   4       62.13       68.44      2.80 o 
 -11   9   4       29.96       29.45      0.85 o 
 -10   9   4        3.92        3.93      0.46 o 
  -9   9   4      148.73      150.91      2.52 o 
  -8   9   4       39.90       38.45      0.89 o 
  -7   9   4        0.66        0.53      0.34 o 
  -6   9   4        0.69        0.54      0.17 o 
  -5   9   4        4.76        0.07      0.39 o 
  -4   9   4       57.95       58.94      0.78 o 
  -3   9   4        2.19        2.64      0.39 o 
  -2   9   4        3.42        3.23      0.47 o 
  -1   9   4        6.83        6.15      0.76 o 
 -10  10   4       16.16       16.58      0.83 o 
  -9  10   4        2.43        2.38      0.49 o 
  -8  10   4       12.83       12.74      1.09 o 
  -7  10   4       22.25       22.84      1.13 o 
  -6  10   4       76.50       79.15      0.95 o 
  -5  10   4       80.61       79.38      1.15 o 
  -4  10   4       28.04       27.04      0.70 o 
  -3  10   4       24.59       25.25      0.66 o 
   3 -13   5      164.87      176.84      3.66 o 
   4 -13   5        7.71        4.15      1.70 o 
   5 -13   5       59.99       60.87      1.85 o 
   0 -12   5       40.00       39.31      1.93 o 
   1 -12   5       26.47       26.76      1.54 o 
   2 -12   5       47.42       44.00      1.31 o 
   3 -12   5      100.66      103.59      1.37 o 
   4 -12   5       16.65       16.85      0.86 o 
   5 -12   5        6.82        9.05      0.60 o 
   6 -12   5      142.56      147.37      2.85 o 
   7 -12   5        5.33        6.65      0.75 o 
  -2 -11   5        0.47        0.39      0.47 o 
  -1 -11   5        2.13        2.77      0.62 o 
   0 -11   5      106.35      108.57      7.12 o 
   1 -11   5       85.75       80.85      1.35 o 
   2 -11   5        0.03        0.44      0.41 o 
   3 -11   5       34.70       36.58      1.05 o 
   4 -11   5       92.54       88.16      1.22 o 
   5 -11   5       23.32       22.27      1.11 o 
   6 -11   5       79.93       80.21      1.25 o 
   7 -11   5        1.10        0.81      0.51 o 
   8 -11   5        1.24        0.95      0.62 o 
  -4 -10   5        0.03        0.03      0.53 o 
  -3 -10   5        0.04        0.27      0.43 o 
  -2 -10   5       88.86       85.12      1.71 o 
  -1 -10   5       57.44       65.88      1.71 o 
   0 -10   5       27.24       26.21      1.49 o 
   1 -10   5       21.73       22.22      0.70 o 
   2 -10   5       90.56       94.64      1.24 o 
   3 -10   5      556.68      557.02      4.45 o 
   4 -10   5        0.01        0.29      0.39 o 
   5 -10   5       12.14       14.48      0.86 o 
   6 -10   5        6.04        6.50      0.38 o 
   7 -10   5       32.39       34.16      0.88 o 
   8 -10   5       81.42       75.11      1.47 o 
   9 -10   5      124.92      124.74      2.16 o 
  -5  -9   5       38.30       39.95      1.31 o 
  -4  -9   5       25.08       28.54      1.21 o 
  -3  -9   5      268.58      272.99      5.72 o 
  -2  -9   5      162.60      161.23      2.21 o 
  -1  -9   5        2.00        2.16      0.56 o 
   0  -9   5        7.28        6.94      0.52 o 
   1  -9   5       71.66       71.28      1.00 o 
   2  -9   5      213.14      214.20      1.85 o 
   3  -9   5       22.01       22.79      0.27 o 
   4  -9   5        0.24        0.03      0.22 o 
   5  -9   5       52.71       59.78      0.71 o 
   6  -9   5       24.02       23.60      0.72 o 
   7  -9   5      123.78      127.39      1.27 o 
   8  -9   5       33.44       33.48      0.58 o 
   9  -9   5       56.04       56.36      0.70 o 
  -6  -8   5       89.76       91.63      1.61 o 
  -5  -8   5       49.93       49.86      0.97 o 
  -4  -8   5        0.47        0.41      0.19 o 
  -3  -8   5        6.51        7.80      0.21 o 
  -2  -8   5       11.16        9.80      0.33 o 
  -1  -8   5      267.58      260.48      2.64 o 
   0  -8   5     1986.29     1979.77     17.29 o 
   1  -8   5       43.92       43.21      1.58 o 
   2  -8   5      112.25      109.59      0.86 o 
   3  -8   5       96.13      102.63      1.91 o 
   4  -8   5     1580.92     1475.44     11.54 o 
   5  -8   5      280.43      285.38      2.76 o 
   6  -8   5       29.21       29.51      0.48 o 
   7  -8   5       24.85       24.10      0.51 o 
   8  -8   5      114.56      112.58      1.34 o 
   9  -8   5       56.41       55.21      0.71 o 
  10  -8   5      394.33      408.73      2.94 o 
  -7  -7   5        6.05        7.47      0.38 o 
  -6  -7   5      252.95      254.42      4.51 o 
  -5  -7   5      172.53      168.98      3.21 o 
  -4  -7   5       77.02       67.54      1.80 o 
  -3  -7   5      343.70      303.49      6.24 o 
  -2  -7   5        0.08        0.10      0.25 o 
  -1  -7   5        8.31        5.62      0.22 o 
   0  -7   5      127.30      118.22      1.14 o 
   1  -7   5        0.51        0.36      0.23 o 
   2  -7   5      107.08       96.99      1.30 o 
   3  -7   5      256.27      217.14      2.33 o 
   4  -7   5      456.49      446.79      3.33 o 
   5  -7   5        3.90        4.67      0.31 o 
   6  -7   5      481.74      488.81      3.37 o 
   7  -7   5       10.14       11.92      0.39 o 
   8  -7   5        0.00        0.02      0.20 o 
   9  -7   5       31.08       30.00      0.60 o 
  10  -7   5       54.75       55.36      1.16 o 
  -8  -6   5       12.25       11.71      0.61 o 
  -7  -6   5        5.71        7.76      0.38 o 
  -6  -6   5        4.47        5.00      0.36 o 
  -5  -6   5        8.78       10.40      0.34 o 
  -4  -6   5      650.99      583.93      5.07 o 
  -3  -6   5      118.28      140.65      1.88 o 
  -2  -6   5       77.19       68.57      1.02 o 
  -1  -6   5       15.81       16.52      0.50 o 
   0  -6   5      192.50      177.21      1.20 o 
   1  -6   5      565.83      553.67      3.11 o 
   2  -6   5     1078.85     1086.36      7.16 o 
   3  -6   5        4.65        5.30      0.24 o 
   4  -6   5       79.70       83.81      0.95 o 
   5  -6   5      138.67      139.50      1.46 o 
   6  -6   5      113.41      108.38      1.18 o 
   7  -6   5      155.98      154.99      1.19 o 
   8  -6   5       77.15       82.53      0.82 o 
   9  -6   5       24.24       25.34      0.71 o 
  -9  -5   5      188.02      189.88      1.74 o 
  -8  -5   5       76.18       80.81      1.39 o 
  -7  -5   5      111.26      117.98      1.57 o 
  -6  -5   5      145.31      141.99      1.38 o 
  -5  -5   5        0.90        0.23      0.21 o 
  -4  -5   5      324.12      292.79      3.90 o 
  -3  -5   5       23.23       21.78      0.42 o 
  -2  -5   5      206.59      200.75      2.39 o 
  -1  -5   5       88.00       68.00      0.57 o 
   0  -5   5       85.75       86.04      0.79 o 
   1  -5   5        9.28        8.23      0.31 o 
   2  -5   5      398.40      420.24      2.60 o 
   3  -5   5      857.52      880.50      8.15 o 
   4  -5   5     1166.28     1155.09      8.77 o 
   5  -5   5      294.75      281.53      1.96 o 
   6  -5   5        4.07        3.66      0.26 o 
   7  -5   5        5.00        5.08      0.27 o 
   8  -5   5     1173.00     1233.10      8.29 o 
   9  -5   5        1.21        1.78      0.64 o 
  -9  -4   5        3.97        4.29      0.41 o 
  -8  -4   5       57.01       58.84      0.71 o 
  -7  -4   5      407.69      403.67      3.88 o 
  -6  -4   5       36.04       35.98      0.78 o 
  -5  -4   5        7.76        6.24      0.35 o 
  -4  -4   5      205.43      210.12      2.41 o 
  -3  -4   5      486.24      482.80      3.79 o 
  -2  -4   5     1406.84     1462.74     12.03 o 
  -1  -4   5      129.71      122.53      0.88 o 
   0  -4   5      106.13      102.21      0.65 o 
   1  -4   5       66.03       59.74      0.50 o 
   2  -4   5       50.30       50.26      0.75 o 
   3  -4   5      107.36       98.49      0.73 o 
   4  -4   5      711.39      710.43      4.66 o 
   5  -4   5       13.22        9.33      0.28 o 
   6  -4   5      192.86      193.77      1.32 o 
   7  -4   5        0.04        0.40      0.18 o 
   8  -4   5      156.27      167.83      1.31 o 
   9  -4   5       15.04       16.08      0.73 o 
 -10  -3   5       21.97       21.88      0.51 o 
  -9  -3   5      110.93      112.34      1.45 o 
  -8  -3   5       49.38       47.83      0.71 o 
  -7  -3   5       52.60       54.80      0.70 o 
  -6  -3   5      179.31      172.97      2.04 o 
  -5  -3   5      199.97      193.52      1.96 o 
  -4  -3   5      102.86       83.73      1.21 o 
  -3  -3   5      221.24      248.53      1.86 o 
  -2  -3   5       20.88       21.36      0.28 o 
  -1  -3   5      902.13      913.65      5.60 o 
   0  -3   5      976.61     1031.69      6.39 o 
   1  -3   5       44.87       61.43      0.60 o 
   2  -3   5      106.28      104.47      0.68 o 
   3  -3   5        0.09        0.31      0.21 o 
   4  -3   5      685.76      671.46      3.91 o 
   5  -3   5      365.33      373.88      2.23 o 
   6  -3   5      183.64      176.16      1.20 o 
   7  -3   5       30.68       31.00      0.54 o 
   8  -3   5        9.82       10.64      0.69 o 
   9  -3   5       77.26       79.16      1.42 o 
 -11  -2   5       47.02       51.85      0.73 o 
 -10  -2   5      120.62      122.41      1.26 o 
  -9  -2   5       58.57       53.46      0.73 o 
  -8  -2   5        3.48        5.71      0.45 o 
  -7  -2   5      231.44      221.79      1.53 o 
  -6  -2   5      378.77      366.30      2.19 o 
  -5  -2   5      819.10      845.85      5.49 o 
  -4  -2   5       37.34       41.03      0.49 o 
  -3  -2   5       43.24       40.20      0.37 o 
  -2  -2   5      239.92      233.23      1.56 o 
  -1  -2   5        4.67        4.31      0.28 o 
   0  -2   5      626.34      637.96      4.66 o 
   1  -2   5       95.08      103.83      1.22 o 
   2  -2   5        3.18        7.46      0.27 o 
   3  -2   5      517.00      512.92      3.17 o 
   4  -2   5       71.76       67.72      0.74 o 
   5  -2   5       55.42       51.46      0.50 o 
   6  -2   5       95.37       90.73      0.93 o 
   7  -2   5       50.53       50.07      0.97 o 
   8  -2   5      220.61      230.69      2.47 o 
 -11  -1   5       30.87       30.64      0.57 o 
 -10  -1   5       46.80       46.28      0.60 o 
  -9  -1   5       64.22       60.27      0.68 o 
  -8  -1   5       32.90       35.85      0.45 o 
  -7  -1   5     1829.06     1821.96     12.18 o 
  -6  -1   5      137.52      127.83      1.42 o 
  -5  -1   5      200.50      199.52      1.59 o 
  -4  -1   5       75.86       63.41      0.54 o 
  -3  -1   5     3263.75     3472.27     23.50 o 
  -2  -1   5      159.95      131.68      1.10 o 
  -1  -1   5      416.22      429.78      5.68 o 
   0  -1   5        0.10        0.47      0.13 o 
   1  -1   5      646.14      601.39     20.11 o 
   2  -1   5      916.04      951.79      6.93 o 
   3  -1   5      107.18      101.99      1.07 o 
   4  -1   5      197.50      177.32      1.56 o 
   5  -1   5       31.75       30.15      0.85 o 
   6  -1   5       10.56       13.04      0.64 o 
   7  -1   5      343.21      335.42      3.50 o 
   8  -1   5      146.43      152.81      1.97 o 
 -11   0   5      117.51      119.80      1.53 o 
 -10   0   5        3.57        3.95      0.36 o 
  -9   0   5      361.67      354.96      2.23 o 
  -8   0   5        0.12        1.34      0.74 o 
  -7   0   5       44.06       42.56      0.47 o 
  -6   0   5      381.46      377.95      2.42 o 
  -5   0   5      122.72      116.33      1.00 o 
  -4   0   5      243.98      230.28      1.52 o 
  -3   0   5      310.02      269.15      1.90 o 
  -2   0   5       54.42       55.83      0.83 o 
  -1   0   5     1085.43     1105.07      7.48 o 
   0   0   5      577.21      564.40      7.00 o 
   1   0   5       76.62       80.83      0.91 o 
   2   0   5      272.44      274.64      2.15 o 
   3   0   5      104.06      100.92      1.09 o 
   4   0   5      503.18      473.42      4.36 o 
   5   0   5       25.29       33.49      0.72 o 
   6   0   5       97.73       92.85      1.21 o 
   7   0   5        1.30        0.95      0.49 o 
 -12   1   5        9.57       10.24      0.82 o 
 -11   1   5      365.69      377.94      3.55 o 
 -10   1   5       15.18       14.57      0.38 o 
  -9   1   5        3.79        3.37      0.21 o 
  -8   1   5       13.28       14.96      0.26 o 
  -7   1   5       27.33       26.48      0.74 o 
  -6   1   5      571.15      566.30      4.20 o 
  -5   1   5      161.79      158.99      1.32 o 
  -4   1   5       41.81       35.74      0.38 o 
  -3   1   5       27.97       33.66      0.55 o 
  -2   1   5     2872.82     3189.16     24.31 o 
  -1   1   5      297.37      278.33      1.92 o 
   0   1   5      332.73      339.37      5.70 o 
   1   1   5        0.16        0.28      0.29 o 
   2   1   5       95.17      101.07      1.02 o 
   3   1   5       87.17       85.56      1.08 o 
   4   1   5      376.10      348.29      2.97 o 
   5   1   5        0.97        1.48      0.43 o 
   6   1   5       56.50       57.29      1.09 o 
   7   1   5       29.91       30.03      0.97 o 
 -12   2   5       40.88       40.39      1.50 o 
 -11   2   5        9.50       10.44      0.62 o 
 -10   2   5        8.68        9.82      0.62 o 
  -9   2   5      187.29      181.19      1.88 o 
  -8   2   5       98.93      104.27      1.11 o 
  -7   2   5      131.64      124.56      1.34 o 
  -6   2   5       82.93       73.24      1.02 o 
  -5   2   5        0.06        0.68      0.57 o 
  -4   2   5       13.48       20.76      0.50 o 
  -3   2   5     5213.44     5729.97     52.59 o 
  -2   2   5      912.27     1044.97     13.98 o 
  -1   2   5        2.11        2.41      0.24 o 
   0   2   5        5.14        5.97      1.04 o 
   1   2   5      700.70      703.03     10.37 o 
   2   2   5      107.14      102.09      1.03 o 
   3   2   5       11.81       11.17      0.55 o 
   4   2   5      119.87      111.30      2.40 o 
   5   2   5       25.37       26.55      0.85 o 
   6   2   5       38.82       40.06      0.92 o 
 -12   3   5        4.14        4.42      0.72 o 
 -11   3   5       14.77       13.98      0.88 o 
 -10   3   5        0.29        1.23      0.50 o 
  -9   3   5      171.78      161.72      1.94 o 
  -8   3   5      141.95      134.31      1.30 o 
  -7   3   5       68.50       66.52      1.04 o 
  -6   3   5        0.01       -0.07      0.32 o 
  -5   3   5        0.32        1.11      0.67 o 
  -4   3   5        0.44        0.51      0.39 o 
  -3   3   5       98.88      109.78      0.95 o 
  -2   3   5       58.42       53.61      0.43 o 
  -1   3   5       37.66       41.63      0.97 o 
   0   3   5        6.65        6.23      0.22 o 
   1   3   5       19.93       18.72      0.56 o 
   2   3   5        1.07        0.96      0.40 o 
   3   3   5       74.57       75.31      1.19 o 
   4   3   5       81.43       73.97      4.03 o 
   5   3   5        6.70        5.06      2.34 o 
 -12   4   5      239.72      237.82      3.05 o 
 -11   4   5        9.72       14.66      0.95 o 
 -10   4   5       13.32       15.53      0.92 o 
  -9   4   5        7.48        7.48      0.56 o 
  -8   4   5      472.60      453.61      4.09 o 
  -7   4   5      435.04      448.07      7.37 o 
  -6   4   5      151.20      146.10      1.56 o 
  -5   4   5       21.92       22.86      0.30 o 
  -4   4   5       20.92       19.95      0.29 o 
  -3   4   5      192.25      188.95      1.34 o 
  -2   4   5      452.80      458.49      3.19 o 
  -1   4   5      477.08      478.80      2.95 o 
   0   4   5      109.29      109.74      1.11 o 
   1   4   5       21.57       19.40      0.88 o 
   2   4   5      483.05      489.71      5.59 o 
   3   4   5        8.89        6.52      4.29 o 
   4   4   5       40.69       45.13      2.94 o 
 -12   5   5      154.30      148.41      2.45 o 
 -11   5   5        4.89        4.13      0.69 o 
 -10   5   5       75.34       72.25      1.45 o 
  -9   5   5        6.03        5.69      0.56 o 
  -8   5   5        0.01        0.31      0.40 o 
  -7   5   5       97.12       94.22      1.68 o 
  -6   5   5      103.93      101.70      0.66 o 
  -5   5   5      245.19      245.47      1.56 o 
  -4   5   5        6.70        6.39      0.29 o 
  -3   5   5       10.23       11.95      0.32 o 
  -2   5   5        9.43       11.12      0.38 o 
  -1   5   5      116.00      117.94      1.15 o 
   0   5   5      210.97      213.09      1.73 o 
   1   5   5      302.09      303.73      3.62 o 
   2   5   5      165.92      166.49      2.61 o 
   3   5   5        1.05        0.69      0.57 o 
 -12   6   5       20.34       19.09      1.16 o 
 -11   6   5       16.60       18.33      1.01 o 
 -10   6   5      331.96      324.80      5.48 o 
  -9   6   5        9.46       10.26      0.63 o 
  -8   6   5        0.66        0.58      0.31 o 
  -7   6   5       15.55       13.80      0.54 o 
  -6   6   5       54.26       52.87      0.53 o 
  -5   6   5      334.82      343.91      2.23 o 
  -4   6   5       26.95       24.00      0.33 o 
  -3   6   5        8.37        9.13      0.26 o 
  -2   6   5        2.79        3.34      0.24 o 
  -1   6   5       10.05       10.19      0.26 o 
   0   6   5       20.27       19.70      0.55 o 
   1   6   5       70.16       69.46      3.01 o 
   2   6   5        1.85        0.73      0.62 o 
 -12   7   5       19.07       19.53      0.88 o 
 -11   7   5        6.59        5.24      1.44 o 
 -10   7   5        0.01       -0.01      0.36 o 
  -9   7   5        3.08        2.71      0.45 o 
  -8   7   5      204.78      195.18      1.81 o 
  -7   7   5       15.79       15.76      0.35 o 
  -6   7   5       99.58      109.00      0.89 o 
  -5   7   5        8.70        9.99      0.28 o 
  -4   7   5       50.78       49.65      0.48 o 
  -3   7   5      197.96      203.80      1.43 o 
  -2   7   5        0.37        0.39      0.21 o 
  -1   7   5        9.16        8.50      0.38 o 
   0   7   5       12.34       10.97      0.50 o 
   1   7   5       30.39       30.81      2.07 o 
 -11   8   5       54.00       56.01      1.30 o 
 -10   8   5       17.36       18.70      0.74 o 
  -9   8   5      210.08      200.94      2.98 o 
  -8   8   5      118.40      121.12      1.48 o 
  -7   8   5        1.20        1.20      0.37 o 
  -6   8   5       85.19       86.74      0.77 o 
  -5   8   5        5.37        5.25      0.28 o 
  -4   8   5        3.45        2.63      0.23 o 
  -3   8   5       88.61       88.71      0.76 o 
  -2   8   5        3.39        3.76      0.46 o 
  -1   8   5       25.65       26.36      0.60 o 
   0   8   5        6.89        8.27      0.98 o 
 -10   9   5      192.61      188.31      2.82 o 
  -9   9   5       27.23       25.81      0.79 o 
  -8   9   5        0.01       -0.08      0.38 o 
  -7   9   5       27.45       28.53      0.80 o 
  -6   9   5       82.24       87.38      1.02 o 
  -5   9   5        8.35        9.40      0.30 o 
  -4   9   5       25.35       27.96      0.52 o 
  -3   9   5        7.93        7.81      0.94 o 
  -2   9   5       31.12       31.99      1.34 o 
  -8  10   5        7.97        6.61      4.05 o 
  -7  10   5       37.91       39.28      1.12 o 
  -6  10   5       34.62       36.89      0.99 o 
  -5  10   5        2.70        2.16      0.96 o 
   3 -13   6        0.02        0.41      0.78 o 
   4 -13   6       20.52       23.60      0.97 o 
  -1 -12   6        2.35        2.81      0.70 o 
   0 -12   6      147.98      151.72      2.34 o 
   1 -12   6      325.90      341.03      3.75 o 
   2 -12   6       25.73       25.35      0.84 o 
   3 -12   6        1.46        1.58      0.51 o 
   4 -12   6        0.88        1.36      0.54 o 
   5 -12   6       26.31       27.22      0.83 o 
   6 -12   6      235.18      250.31      5.24 o 
   7 -12   6        7.74        8.39      0.88 o 
  -2 -11   6       38.03       43.53      1.15 o 
  -1 -11   6       75.37       82.71      1.99 o 
   0 -11   6        0.48        0.66      0.63 o 
   1 -11   6        3.21        2.42      0.56 o 
   2 -11   6      223.62      226.36      2.18 o 
   3 -11   6      143.26      133.93      2.29 o 
   4 -11   6       21.17       23.18      0.71 o 
   5 -11   6        9.21        9.32      0.58 o 
   6 -11   6       27.73       27.79      1.52 o 
   7 -11   6      348.64      353.91      5.79 o 
   8 -11   6      145.95      141.01      3.18 o 
  -4 -10   6       59.47       63.33      1.37 o 
  -3 -10   6      101.10      103.71      1.60 o 
  -2 -10   6       49.60       49.57      1.12 o 
  -1 -10   6       14.31       13.95      0.86 o 
   0 -10   6        7.91        7.61      0.54 o 
   1 -10   6       43.76       42.84      0.83 o 
   2 -10   6      255.65      257.85      2.40 o 
   3 -10   6        0.39        0.57      0.39 o 
   4 -10   6       48.75       50.54      0.98 o 
   5 -10   6        9.36        9.65      0.55 o 
   6 -10   6        3.96        4.17      0.28 o 
   7 -10   6       17.02       21.39      0.58 o 
   8 -10   6        0.20        0.30      0.28 o 
  -5  -9   6      377.88      396.11      3.74 o 
  -4  -9   6        3.58        2.61      0.59 o 
  -3  -9   6        4.68        3.86      0.86 o 
  -2  -9   6        0.05        0.22      0.42 o 
  -1  -9   6      214.80      221.94      2.48 o 
   0  -9   6       70.81       69.07      0.94 o 
   1  -9   6      132.15      129.73      2.19 o 
   2  -9   6       15.72       14.05      0.28 o 
   3  -9   6      241.85      219.92      4.86 o 
   4  -9   6      935.15      869.05      8.62 o 
   5  -9   6      275.81      280.09      2.87 o 
   6  -9   6       11.04       12.67      0.70 o 
   7  -9   6        0.06        0.01      0.28 o 
   8  -9   6        1.71        1.49      0.34 o 
   9  -9   6      109.10      111.00      1.35 o 
  -6  -8   6       55.88       54.09      0.98 o 
  -5  -8   6       34.77       37.11      0.95 o 
  -4  -8   6        0.19        0.26      0.15 o 
  -3  -8   6      414.81      204.00    149.15 o 
  -2  -8   6       16.79       14.52      0.33 o 
  -1  -8   6      121.93      120.00      0.91 o 
   0  -8   6       32.25       28.85      0.28 o 
   1  -8   6       53.95       55.11      0.84 o 
   2  -8   6       14.25       15.79      0.25 o 
   3  -8   6      767.89      693.46      4.62 o 
   4  -8   6       91.70       80.20      0.78 o 
   5  -8   6        7.68        8.16      0.34 o 
   6  -8   6       85.62       82.66      0.91 o 
   7  -8   6      155.12      151.05      1.45 o 
   8  -8   6       91.33       90.29      0.90 o 
   9  -8   6       31.83       32.49      0.62 o 
  -7  -7   6        0.89        0.45      0.26 o 
  -6  -7   6        0.31        0.45      0.24 o 
  -5  -7   6       58.39       57.04      0.97 o 
  -4  -7   6      498.13      454.27      5.04 o 
  -3  -7   6       18.04       21.20      0.71 o 
  -2  -7   6        0.25        0.43      0.28 o 
  -1  -7   6       67.55       60.48      0.74 o 
   0  -7   6     1050.10     1022.35      6.15 o 
   1  -7   6       91.14       83.00      0.77 o 
   2  -7   6      307.93      325.56      2.19 o 
   3  -7   6      142.19      146.40      1.16 o 
   4  -7   6        0.35        1.65      0.31 o 
   5  -7   6       23.33       23.62      0.55 o 
   6  -7   6      541.45      546.07      4.60 o 
   7  -7   6       73.71       73.69      1.11 o 
   8  -7   6       65.82       67.09      0.84 o 
   9  -7   6       11.41       11.48      1.41 o 
  -8  -6   6        2.48        3.07      0.38 o 
  -7  -6   6        9.38        9.69      0.37 o 
  -6  -6   6      243.55      243.01      1.85 o 
  -5  -6   6      163.42      141.06      1.62 o 
  -4  -6   6      184.61      167.90      1.42 o 
  -3  -6   6       16.34       17.83      0.37 o 
  -2  -6   6       69.70       65.26      0.96 o 
  -1  -6   6     1799.41     1789.22     11.30 o 
   0  -6   6        8.21        6.50      0.25 o 
   1  -6   6       14.96       15.21      0.44 o 
   2  -6   6      518.52      527.92      3.41 o 
   3  -6   6       62.12       53.41      0.53 o 
   4  -6   6      360.38      342.84      3.37 o 
   5  -6   6      160.52      169.56      1.43 o 
   6  -6   6       17.48       15.52      0.64 o 
   7  -6   6       41.44       40.22      0.78 o 
   8  -6   6      606.22      626.96      4.13 o 
   9  -6   6       39.09       36.33      0.96 o 
  -9  -5   6       16.81       16.56      0.47 o 
  -8  -5   6       19.07       17.37      0.63 o 
  -7  -5   6       59.53       63.00      1.41 o 
  -6  -5   6      291.39      299.36      2.67 o 
  -5  -5   6       71.83       68.16      0.98 o 
  -4  -5   6        2.25        3.36      0.25 o 
  -3  -5   6       73.75       77.05      0.60 o 
  -2  -5   6      103.11      102.75      0.83 o 
  -1  -5   6      260.49      248.89      1.60 o 
   0  -5   6       10.83       12.23      0.26 o 
   1  -5   6      317.13      312.52      2.02 o 
   2  -5   6      106.76      111.57      0.89 o 
   3  -5   6        8.44        7.09      0.29 o 
   4  -5   6      172.70      167.91      1.29 o 
   5  -5   6        0.37        1.35      0.31 o 
   6  -5   6      206.27      197.34      1.35 o 
   7  -5   6      134.72      137.66      1.11 o 
   8  -5   6       47.02       49.36      1.08 o 
   9  -5   6       10.51       11.45      0.71 o 
 -10  -4   6      143.88      148.87      1.89 o 
  -9  -4   6       32.69       30.56      0.73 o 
  -8  -4   6       37.14       42.52      0.56 o 
  -7  -4   6      123.42      127.89      1.26 o 
  -6  -4   6       13.71       13.63      0.34 o 
  -5  -4   6      249.93      235.48      1.67 o 
  -4  -4   6     1460.28     1501.74     11.73 o 
  -3  -4   6       63.47       58.91      0.57 o 
  -2  -4   6      151.55      152.90      1.29 o 
  -1  -4   6       34.44       31.46      0.64 o 
   0  -4   6     1327.83     1419.51      8.69 o 
   1  -4   6      262.77      216.27      1.66 o 
   2  -4   6      685.76      724.96      8.04 o 
   3  -4   6       53.99       50.84      0.55 o 
   4  -4   6      915.78      876.92      5.83 o 
   5  -4   6        3.66        5.51      0.32 o 
   6  -4   6      277.71      273.20      1.78 o 
   7  -4   6      159.53      165.92      1.94 o 
   8  -4   6        3.10        3.27      0.68 o 
 -10  -3   6      126.84      127.13      1.19 o 
  -9  -3   6       22.68       25.01      0.58 o 
  -8  -3   6       42.54       45.43      0.68 o 
  -7  -3   6        4.41        5.46      0.34 o 
  -6  -3   6        2.28        3.56      0.25 o 
  -5  -3   6      369.36      340.80      3.61 o 
  -4  -3   6        2.22        3.84      0.24 o 
  -3  -3   6      193.43      187.35      1.29 o 
  -2  -3   6      321.90      301.35      1.95 o 
  -1  -3   6      196.22      180.39      1.52 o 
   0  -3   6      965.75     1036.43      8.62 o 
   1  -3   6       23.59       21.70      0.38 o 
   2  -3   6      498.80      511.67      4.34 o 
   3  -3   6      953.20      940.64      6.17 o 
   4  -3   6      148.74      154.17      1.15 o 
   5  -3   6      126.99      109.85      0.92 o 
   6  -3   6       31.53       29.19      0.34 o 
   7  -3   6      116.85      118.11      1.44 o 
   8  -3   6      267.84      273.03      2.83 o 
 -11  -2   6       37.30       38.88      0.80 o 
 -10  -2   6        0.00        0.08      0.27 o 
  -9  -2   6        6.94        7.11      0.53 o 
  -8  -2   6      193.38      197.97      1.64 o 
  -7  -2   6      375.32      371.94      2.41 o 
  -6  -2   6        8.61        7.27      0.26 o 
  -5  -2   6       11.14       11.26      0.44 o 
  -4  -2   6       72.34       82.14      0.76 o 
  -3  -2   6      451.79      477.12      3.05 o 
  -2  -2   6      919.97      920.75      8.83 o 
  -1  -2   6       11.36       13.51      0.25 o 
   0  -2   6       17.80       15.98      0.26 o 
   1  -2   6      124.61      122.39      1.73 o 
   2  -2   6      158.77      160.04      1.34 o 
   3  -2   6       94.74       91.38      1.18 o 
   4  -2   6       12.83       12.02      0.51 o 
   5  -2   6       14.73       12.91      0.67 o 
   6  -2   6       16.48       16.91      0.83 o 
   7  -2   6       50.37       54.56      1.09 o 
   8  -2   6       29.92       29.39      1.03 o 
 -11  -1   6       49.60       50.33      1.08 o 
 -10  -1   6       33.36       31.50      0.57 o 
  -9  -1   6        1.28        1.63      0.28 o 
  -8  -1   6      243.08      242.24      1.66 o 
  -7  -1   6      302.03      296.78      1.85 o 
  -6  -1   6      891.68      872.31      5.24 o 
  -5  -1   6       67.98       74.29      1.12 o 
  -4  -1   6      559.89      579.29      4.92 o 
  -3  -1   6        0.73        2.26      0.20 o 
  -2  -1   6        8.87        7.80      0.22 o 
  -1  -1   6      831.31      834.79      8.57 o 
   0  -1   6      247.03      167.01     37.72 o 
   1  -1   6       24.40       22.94      0.53 o 
   2  -1   6        4.24        5.18      0.40 o 
   3  -1   6        3.98        2.77      0.38 o 
   4  -1   6      563.10      534.59      4.31 o 
   5  -1   6       52.95       61.99      1.02 o 
   6  -1   6       46.26       44.75      1.44 o 
   7  -1   6        0.57        0.89      0.55 o 
 -12   0   6        5.66        4.23      0.67 o 
 -11   0   6      566.15      587.42      5.31 o 
 -10   0   6       72.14       70.56      0.63 o 
  -9   0   6       47.86       43.86      0.52 o 
  -8   0   6      262.12      257.69      1.83 o 
  -7   0   6      650.97      644.59      4.31 o 
  -6   0   6        6.79        6.41      0.30 o 
  -5   0   6      907.04      876.87      5.62 o 
  -4   0   6       13.68       13.87      0.28 o 
  -3   0   6      256.58      253.09      3.67 o 
  -2   0   6       68.84       67.27      0.55 o 
  -1   0   6      363.79      350.04      4.41 o 
   0   0   6      208.48      200.26      2.57 o 
   1   0   6      144.25      143.19      1.54 o 
   2   0   6      172.72      159.06      1.41 o 
   3   0   6       67.12       62.50      0.92 o 
   4   0   6       12.65       12.58      0.57 o 
   5   0   6        6.18        6.86      0.66 o 
   6   0   6       76.15       77.33      1.41 o 
   7   0   6      120.53      119.82      1.88 o 
 -12   1   6      149.46      147.60      2.10 o 
 -11   1   6       59.17       58.97      1.17 o 
 -10   1   6        4.96        4.91      0.52 o 
  -9   1   6      195.95      182.17      3.60 o 
  -8   1   6      767.50      763.75      6.08 o 
  -7   1   6      136.12      133.97      1.28 o 
  -6   1   6       10.08       11.34      0.48 o 
  -5   1   6      311.18      304.23      3.77 o 
  -4   1   6     1034.96     1039.01      7.04 o 
  -3   1   6      667.44      712.67      7.04 o 
  -2   1   6      193.03      194.90      2.88 o 
  -1   1   6      182.23      182.40      1.86 o 
   0   1   6       67.41       64.01      0.93 o 
   1   1   6     1859.90     1947.89     18.27 o 
   2   1   6      342.99      333.75      3.07 o 
   3   1   6        2.07        2.30      0.40 o 
   4   1   6       18.87       18.44      0.85 o 
   5   1   6       23.31       27.20      0.85 o 
   6   1   6      170.04      170.16      1.94 o 
 -12   2   6        6.15        6.09      0.78 o 
 -11   2   6        2.70        2.37      0.52 o 
 -10   2   6       19.70       22.76      0.76 o 
  -9   2   6      377.87      378.38      3.13 o 
  -8   2   6       83.68       81.81      0.98 o 
  -7   2   6       84.23       79.26      0.98 o 
  -6   2   6      202.75      194.37      1.71 o 
  -5   2   6       89.73       87.78      1.01 o 
  -4   2   6       45.66       58.63      0.59 o 
  -3   2   6      160.03      173.32      2.72 o 
  -2   2   6       59.96       60.10      0.66 o 
  -1   2   6       68.96       66.54      0.82 o 
   0   2   6       49.62       52.86      0.87 o 
   1   2   6       48.28       49.35      1.51 o 
   2   2   6      157.43      150.17      2.03 o 
   3   2   6       57.10       53.90      1.26 o 
   4   2   6       71.01       71.63      1.14 o 
   5   2   6        0.00        0.27      0.42 o 
 -12   3   6       63.90       61.40      1.50 o 
 -11   3   6       89.29       89.83      1.49 o 
 -10   3   6       30.97       27.33      0.87 o 
  -9   3   6        3.65        3.77      0.49 o 
  -8   3   6        0.09        0.35      0.33 o 
  -7   3   6     1490.10     1471.77     13.51 o 
  -6   3   6      122.58      123.75      1.52 o 
  -5   3   6       25.20       27.04      0.36 o 
  -4   3   6        1.20        0.97      0.22 o 
  -3   3   6      655.39      704.44      9.94 o 
  -2   3   6       21.14       20.79      0.31 o 
  -1   3   6      183.80      180.50      1.47 o 
   0   3   6        1.09        1.02      0.34 o 
   1   3   6        2.01        1.76      0.40 o 
   2   3   6        0.76        0.50      0.46 o 
   3   3   6      254.46      255.83      2.77 o 
   4   3   6       10.19       10.12      1.06 o 
 -12   4   6       83.56       85.00      1.70 o 
 -11   4   6        0.33        0.27      0.55 o 
 -10   4   6       76.03       72.24      1.82 o 
  -9   4   6       40.89       41.74      1.01 o 
  -8   4   6      172.55      175.88      1.87 o 
  -7   4   6      588.20      578.02      5.11 o 
  -6   4   6        0.01        0.12      0.38 o 
  -5   4   6      170.53      166.48      1.17 o 
  -4   4   6      284.53      292.98      2.12 o 
  -3   4   6       27.00       25.68      0.36 o 
  -2   4   6      146.01      142.89      0.95 o 
  -1   4   6      134.49      128.71      0.90 o 
   0   4   6       18.43       15.34      0.79 o 
   1   4   6      213.10      218.91      2.77 o 
   2   4   6        6.11        6.60      0.72 o 
   3   4   6        4.41        1.63      1.87 o 
   4   4   6        4.40        4.44      0.84 o 
 -12   5   6       19.10       21.16      1.43 o 
 -11   5   6       17.66       17.84      1.39 o 
 -10   5   6       98.99       99.01      1.83 o 
  -9   5   6       38.15       36.38      0.84 o 
  -8   5   6       70.60       64.78      1.10 o 
  -7   5   6        0.91        0.55      0.34 o 
  -6   5   6        5.53        3.82      0.19 o 
  -5   5   6      372.30      385.42      2.41 o 
  -4   5   6        8.30        9.14      0.23 o 
  -3   5   6       41.30       41.33      0.43 o 
  -2   5   6        7.58        9.10      0.27 o 
  -1   5   6        0.01        0.10      0.10 o 
   0   5   6       37.46       37.40      0.75 o 
   1   5   6      114.30      110.13      1.77 o 
   2   5   6       68.24       71.84      1.51 o 
 -12   6   6       10.73       13.40      0.95 o 
 -11   6   6        2.60        1.06      0.65 o 
 -10   6   6       14.97       13.58      0.80 o 
  -9   6   6       53.02       54.50      1.22 o 
  -8   6   6       72.67       76.65      0.95 o 
  -7   6   6      166.95      166.32      1.74 o 
  -6   6   6        6.88        7.01      0.19 o 
  -5   6   6        3.43        4.18      0.23 o 
  -4   6   6       11.92       10.51      0.30 o 
  -3   6   6      382.87      395.82      2.40 o 
  -2   6   6       38.99       36.79      0.53 o 
  -1   6   6       16.87       16.62      0.69 o 
   0   6   6        1.53        0.40      0.47 o 
   1   6   6      114.35      114.26      1.49 o 
 -11   7   6        1.58        1.00      0.46 o 
 -10   7   6       17.95       16.78      0.76 o 
  -9   7   6       23.20       20.07      0.62 o 
  -8   7   6       20.27       19.38      3.64 o 
  -7   7   6       21.17       21.30      0.67 o 
  -6   7   6       17.69       18.72      0.30 o 
  -5   7   6       73.53       75.09      0.65 o 
  -4   7   6       16.95       16.96      0.33 o 
  -3   7   6       19.19       18.43      0.33 o 
  -2   7   6       12.73       14.99      0.61 o 
  -1   7   6       87.89       87.55      1.02 o 
   0   7   6       29.48       30.74      1.00 o 
 -11   8   6       11.42       11.39      0.83 o 
 -10   8   6      312.73      315.33      3.70 o 
  -9   8   6       21.73       22.17      0.86 o 
  -8   8   6        2.49        2.44      0.51 o 
  -7   8   6       27.61       29.10      0.89 o 
  -6   8   6       33.47       30.79      0.61 o 
  -5   8   6       99.43      105.96      0.83 o 
  -4   8   6        6.38        6.26      0.33 o 
  -3   8   6        2.79        2.79      0.39 o 
  -2   8   6       10.41        9.31      0.44 o 
  -9   9   6       66.04       67.46      1.74 o 
  -8   9   6        0.02        0.10      0.42 o 
  -7   9   6       18.17       17.57      0.52 o 
  -6   9   6       83.32       81.99      0.99 o 
  -5   9   6       77.09       74.62      0.84 o 
  -4   9   6       36.06       35.91      1.00 o 
   0 -12   7        0.00        0.04      0.52 o 
   1 -12   7        0.00       -0.27      0.51 o 
   2 -12   7      123.21      137.06      1.68 o 
   3 -12   7        9.11       12.36      0.83 o 
   4 -12   7      274.39      282.85      2.72 o 
   5 -12   7        0.23        0.03      0.47 o 
   6 -12   7       37.11       38.70      1.20 o 
  -2 -11   7        0.29        0.51      0.57 o 
  -1 -11   7        1.75        2.10      0.86 o 
   0 -11   7      175.10      170.12      1.91 o 
   1 -11   7       22.36       23.13      1.09 o 
   2 -11   7       41.83       44.13      1.00 o 
   3 -11   7       98.30       94.99      1.26 o 
   4 -11   7       69.33       68.64      1.06 o 
   5 -11   7      292.67      302.46      2.76 o 
   6 -11   7       55.59       54.26      1.46 o 
   7 -11   7       12.86       14.76      0.78 o 
  -4 -10   7       60.47       59.56      1.32 o 
  -3 -10   7        1.98        2.20      0.70 o 
  -2 -10   7        3.36        3.44      0.72 o 
  -1 -10   7      531.97      541.70      5.50 o 
   0 -10   7       23.07       25.34      0.79 o 
   1 -10   7       75.54       77.39      1.55 o 
   2 -10   7       11.11       13.34      0.83 o 
   3 -10   7      129.33      129.75      1.50 o 
   4 -10   7       49.12       46.25      1.50 o 
   5 -10   7      147.98      148.00      1.27 o 
   6 -10   7       31.38       32.01      0.88 o 
   7 -10   7        3.59        2.88      0.36 o 
   8 -10   7       32.60       36.25      0.60 o 
  -5  -9   7       33.33       39.10      1.12 o 
  -4  -9   7        0.35        0.45      0.49 o 
  -3  -9   7       41.42       37.32      1.08 o 
  -2  -9   7       82.93       89.99      1.39 o 
  -1  -9   7        1.89        2.40      0.48 o 
   0  -9   7       20.40       19.32      0.32 o 
   1  -9   7       61.33       56.03      0.47 o 
   2  -9   7      536.20      525.82      6.55 o 
   3  -9   7       27.25       24.47      0.48 o 
   4  -9   7       30.77       31.86      0.65 o 
   5  -9   7       25.45       25.44      0.64 o 
   6  -9   7       58.48       60.51      0.75 o 
   7  -9   7      106.86      100.70      1.11 o 
   8  -9   7      135.54      140.56      1.37 o 
  -6  -8   7       39.91       41.53      1.01 o 
  -5  -8   7       10.03       10.82      0.78 o 
  -4  -8   7       11.99       13.20      0.53 o 
  -3  -8   7      629.28      617.80      6.53 o 
  -2  -8   7        9.21       10.44      0.37 o 
  -1  -8   7        0.67        0.23      0.17 o 
   0  -8   7       28.61       26.43      0.53 o 
   1  -8   7      134.96      138.02      1.21 o 
   2  -8   7        5.02        7.46      0.25 o 
   3  -8   7      162.02      158.83      1.78 o 
   4  -8   7        5.52        6.19      0.39 o 
   5  -8   7        0.01        0.51      0.25 o 
   6  -8   7       56.97       66.38      0.81 o 
   7  -8   7       80.27       79.76      0.90 o 
   8  -8   7        3.92        4.51      0.35 o 
  -7  -7   7       39.75       37.85      0.64 o 
  -6  -7   7      125.23      125.92      1.30 o 
  -5  -7   7        9.86        8.20      0.43 o 
  -4  -7   7       46.67       41.34      0.83 o 
  -3  -7   7        0.04        0.25      0.25 o 
  -2  -7   7        0.51        0.23      0.18 o 
  -1  -7   7     3316.17     3362.90     23.71 o 
   0  -7   7      126.21      116.12      0.83 o 
   1  -7   7       63.69       63.33      0.54 o 
   2  -7   7       29.10       25.16      0.45 o 
   3  -7   7      730.40      685.58      4.59 o 
   4  -7   7      351.66      355.44      2.24 o 
   5  -7   7      141.97      141.46      1.22 o 
   6  -7   7        4.25        3.71      0.38 o 
   7  -7   7       33.29       35.51      0.52 o 
   8  -7   7        0.07        0.45      0.28 o 
  -8  -6   7       26.29       29.23      0.61 o 
  -7  -6   7      137.93      145.78      1.23 o 
  -6  -6   7       21.82       23.20      0.76 o 
  -5  -6   7        0.24        0.52      0.24 o 
  -4  -6   7        6.85        8.13      0.39 o 
  -3  -6   7        0.23        0.28      0.21 o 
  -2  -6   7       71.26       67.02      0.73 o 
  -1  -6   7      313.62      303.51      2.21 o 
   0  -6   7       12.05       12.22      0.30 o 
   1  -6   7      200.50      191.25      1.28 o 
   2  -6   7        9.27        5.60      0.31 o 
   3  -6   7      158.45      155.72      1.32 o 
   4  -6   7        1.80        3.54      0.26 o 
   5  -6   7      216.88      223.97      1.67 o 
   6  -6   7       96.46       90.06      0.81 o 
   7  -6   7       45.08       45.51      0.69 o 
   8  -6   7       83.44       87.05      1.49 o 
  -9  -5   7       27.68       27.52      0.74 o 
  -8  -5   7       14.88       16.69      0.45 o 
  -7  -5   7       47.45       48.56      0.62 o 
  -6  -5   7       44.53       40.03      0.58 o 
  -5  -5   7     1112.40     1039.58      8.03 o 
  -4  -5   7        3.05        1.13      0.25 o 
  -3  -5   7      128.56      129.66      1.23 o 
  -2  -5   7       10.34       11.65      0.37 o 
  -1  -5   7       80.95       77.39      0.70 o 
   0  -5   7      114.60      110.82      0.88 o 
   1  -5   7      589.56      579.08      4.16 o 
   2  -5   7        3.10        2.58      0.45 o 
   3  -5   7       16.02       18.06      0.56 o 
   4  -5   7       73.18       80.26      0.76 o 
   5  -5   7       33.75       26.24      0.56 o 
   6  -5   7       12.09       13.41      0.34 o 
   7  -5   7       38.22       41.66      1.01 o 
   8  -5   7        1.63        1.38      0.58 o 
 -10  -4   7      136.56      146.01      2.55 o 
  -9  -4   7       14.48       15.28      0.47 o 
  -8  -4   7       33.92       34.01      0.54 o 
  -7  -4   7       81.00       79.47      0.78 o 
  -6  -4   7      270.42      252.28      2.22 o 
  -5  -4   7        4.03        4.04      0.32 o 
  -4  -4   7      123.18      125.10      0.99 o 
  -3  -4   7      210.69      208.80      2.52 o 
  -2  -4   7       79.04       69.28      0.97 o 
  -1  -4   7      989.21      986.60      7.89 o 
   0  -4   7       80.79       81.88      0.67 o 
   1  -4   7       40.04       37.79      0.53 o 
   2  -4   7      141.50      142.21      1.39 o 
   3  -4   7     1309.14     1295.00      8.92 o 
   4  -4   7       92.40       87.62      0.78 o 
   5  -4   7       92.73       85.08      0.73 o 
   6  -4   7        0.06        0.32      0.39 o 
   7  -4   7      429.62      452.94      4.05 o 
   8  -4   7       29.13       26.38      0.89 o 
 -10  -3   7        1.32        1.32      0.32 o 
  -9  -3   7        5.00        5.33      0.36 o 
  -8  -3   7      471.14      474.45      3.21 o 
  -7  -3   7      518.42      499.84      3.19 o 
  -6  -3   7       98.06       93.25      1.18 o 
  -5  -3   7        1.89        2.08      0.30 o 
  -4  -3   7        0.03        0.49      0.20 o 
  -3  -3   7      801.33      796.73      5.60 o 
  -2  -3   7      675.08      655.65      7.36 o 
  -1  -3   7       18.73       17.12      0.33 o 
   0  -3   7       23.89       26.22      0.54 o 
   1  -3   7      828.76      837.44     10.15 o 
   2  -3   7      220.79      211.37      2.00 o 
   3  -3   7      961.28      924.59      7.14 o 
   4  -3   7       50.66       42.58      0.65 o 
   5  -3   7      138.66      143.49      1.70 o 
   6  -3   7       36.78       36.37      0.92 o 
   7  -3   7       27.46       29.33      1.06 o 
 -11  -2   7       49.30       52.29      1.13 o 
 -10  -2   7       39.22       37.99      0.60 o 
  -9  -2   7       69.01       70.07      0.94 o 
  -8  -2   7       73.42       75.19      0.71 o 
  -7  -2   7       48.33       47.09      0.72 o 
  -6  -2   7       34.33       32.68      0.70 o 
  -5  -2   7      346.14      329.74      3.20 o 
  -4  -2   7      145.06      160.06      1.46 o 
  -3  -2   7        0.19        0.68      0.18 o 
  -2  -2   7       36.82       36.52      0.42 o 
  -1  -2   7     1573.98     1635.62     17.67 o 
   0  -2   7       14.49       11.50      0.28 o 
   1  -2   7       59.70       49.74     11.25 o 
   2  -2   7       35.70       36.15      1.51 o 
   3  -2   7      171.18      156.23      2.31 o 
   4  -2   7      274.89      282.14      2.51 o 
   5  -2   7      292.90      286.78      2.56 o 
   6  -2   7       28.52       27.71      0.90 o 
   7  -2   7        5.91        5.00      0.72 o 
 -11  -1   7       33.64       31.66      0.95 o 
 -10  -1   7      159.90      164.96      1.87 o 
  -9  -1   7       12.27       13.32      0.30 o 
  -8  -1   7      167.04      160.39      1.31 o 
  -7  -1   7      318.48      310.47      1.93 o 
  -6  -1   7      464.91      451.75      3.09 o 
  -5  -1   7       50.87       56.23      0.62 o 
  -4  -1   7        4.06        3.45      0.20 o 
  -3  -1   7       45.04       41.08      0.77 o 
  -2  -1   7       36.47       33.18      0.39 o 
  -1  -1   7        5.70        3.65      0.26 o 
   0  -1   7      732.40      723.38     12.87 o 
   1  -1   7      299.90      300.10      3.78 o 
   2  -1   7       98.73       96.45      1.20 o 
   3  -1   7       16.94       16.79      0.57 o 
   4  -1   7       77.32       73.79      1.03 o 
   5  -1   7        5.00        5.41      0.60 o 
   6  -1   7      106.01      104.03      1.67 o 
 -11   0   7       87.32       88.65      1.35 o 
 -10   0   7        9.51       11.25      0.73 o 
  -9   0   7       23.28       21.27      0.37 o 
  -8   0   7      778.50      751.71      9.51 o 
  -7   0   7      305.81      293.28      2.04 o 
  -6   0   7      333.56      318.98      2.86 o 
  -5   0   7        0.79        0.78      0.13 o 
  -4   0   7      616.86      624.33      8.77 o 
  -3   0   7       16.00       12.69      0.30 o 
  -2   0   7      277.33      279.03      2.61 o 
  -1   0   7       87.04       80.53      1.46 o 
   0   0   7      364.14      368.82      7.30 o 
   1   0   7       36.00       35.30      1.08 o 
   2   0   7       74.02       75.80      1.09 o 
   3   0   7       85.35       77.85      1.18 o 
   4   0   7        6.15        5.65      0.51 o 
   5   0   7       13.29       13.49      0.75 o 
   6   0   7      118.29      120.37      2.55 o 
 -12   1   7        0.62        0.32      0.54 o 
 -11   1   7      129.18      139.52      1.67 o 
 -10   1   7       59.32       58.80      0.99 o 
  -9   1   7        1.71        2.39      0.51 o 
  -8   1   7       84.17       84.92      1.06 o 
  -7   1   7      227.39      218.55      1.88 o 
  -6   1   7      231.62      225.52      1.85 o 
  -5   1   7       36.63       42.00      0.56 o 
  -4   1   7      171.73      182.86      3.37 o 
  -3   1   7        0.94        0.71      0.16 o 
  -2   1   7       37.40       34.14      0.34 o 
  -1   1   7      588.32      562.64      4.58 o 
   0   1   7      235.27      237.46      2.20 o 
   1   1   7      142.65      143.31      1.81 o 
   2   1   7        0.02        0.20      0.42 o 
   3   1   7       99.43       95.92      1.37 o 
   4   1   7       77.28       83.45      1.53 o 
   5   1   7       11.63        9.77      1.26 o 
 -12   2   7      240.94      260.31      2.86 o 
 -11   2   7       12.29       12.64      0.83 o 
 -10   2   7       25.57       26.42      0.98 o 
  -9   2   7       35.09       35.38      0.76 o 
  -8   2   7        0.04        0.14      0.33 o 
  -7   2   7      285.63      275.54      2.41 o 
  -6   2   7      147.49      141.25      1.33 o 
  -5   2   7       37.51       41.75      0.48 o 
  -4   2   7       69.31       68.78      0.59 o 
  -3   2   7      167.12      164.98      2.30 o 
  -2   2   7      525.79      490.43      5.50 o 
  -1   2   7      393.20      389.92      2.60 o 
   0   2   7       81.82       77.77      1.02 o 
   1   2   7       91.65       91.03      1.99 o 
   2   2   7        0.09        0.34      0.42 o 
   3   2   7      117.02      112.25      1.72 o 
   4   2   7        0.27        0.59      0.61 o 
 -12   3   7        6.32        5.70      0.87 o 
 -11   3   7        6.00        5.75      0.80 o 
 -10   3   7      150.86      150.42      2.04 o 
  -9   3   7       64.81       64.96      1.12 o 
  -8   3   7       33.27       34.41      0.83 o 
  -7   3   7       34.72       34.84      0.77 o 
  -6   3   7       48.92       44.66      0.77 o 
  -5   3   7       78.16       82.98      0.78 o 
  -4   3   7     1447.20     1539.01     13.67 o 
  -3   3   7      160.09      162.79      1.57 o 
  -2   3   7        2.23        2.59      0.17 o 
  -1   3   7        5.54        6.24      0.07 o 
   0   3   7      445.32      450.77      9.36 o 
   1   3   7       33.18       33.57      1.02 o 
   2   3   7       30.99       32.84      0.90 o 
   3   3   7        1.28        1.24      0.56 o 
 -12   4   7        4.58        3.52      0.73 o 
 -11   4   7        0.22       -0.24      0.54 o 
 -10   4   7       63.86       64.03      1.18 o 
  -9   4   7       43.96       43.79      1.03 o 
  -8   4   7       11.56       11.93      0.61 o 
  -7   4   7        9.40        8.73      1.50 o 
  -6   4   7        2.91        4.64      0.51 o 
  -5   4   7       63.10       76.82      0.62 o 
  -4   4   7      250.29      262.00      1.89 o 
  -3   4   7       61.19       63.52      0.58 o 
  -2   4   7       14.54       16.66      0.34 o 
  -1   4   7        3.26        2.88      0.41 o 
   0   4   7        1.18        0.77      0.46 o 
   1   4   7        1.03       -0.10      0.47 o 
   2   4   7       67.97       71.12      1.83 o 
 -12   5   7       30.10       35.37      1.26 o 
 -11   5   7        0.54        0.66      0.55 o 
 -10   5   7        0.48        0.50      0.47 o 
  -9   5   7        0.03        0.35      0.42 o 
  -8   5   7      352.56      353.75      4.40 o 
  -7   5   7       86.24       87.33      1.41 o 
  -6   5   7        1.82        1.83      0.18 o 
  -5   5   7       17.04       17.00      0.32 o 
  -4   5   7       46.20       46.02      0.49 o 
  -3   5   7       90.55       89.43      0.78 o 
  -2   5   7      225.33      217.77      2.12 o 
  -1   5   7        3.26        1.19      0.67 o 
   0   5   7        4.59        2.87      1.30 o 
   1   5   7       22.20       19.50      0.76 o 
 -11   6   7        9.17       10.68      0.76 o 
 -10   6   7       64.33       70.35      1.25 o 
  -9   6   7       34.71       34.73      1.13 o 
  -8   6   7        2.24        1.78      0.45 o 
  -7   6   7        4.09        3.46      0.49 o 
  -6   6   7       17.47       15.72      0.52 o 
  -5   6   7       67.39       74.94      0.61 o 
  -4   6   7        4.81        5.16      0.53 o 
  -3   6   7      108.00      104.32      1.19 o 
  -2   6   7       26.01       25.42      0.65 o 
  -1   6   7       37.27       40.42      0.92 o 
   0   6   7      263.48      262.25      2.93 o 
 -11   7   7       44.39       45.59      0.97 o 
 -10   7   7       72.43       72.36      1.18 o 
  -9   7   7       47.20       51.42      1.03 o 
  -8   7   7        0.48        1.16      0.43 o 
  -7   7   7        2.59        2.83      0.44 o 
  -6   7   7      133.18      133.86      1.33 o 
  -5   7   7        0.04        0.17      0.18 o 
  -4   7   7        0.00        0.16      0.18 o 
  -3   7   7        0.11        0.28      0.29 o 
  -2   7   7        4.10        4.21      0.43 o 
  -1   7   7        2.17        1.78      0.47 o 
 -10   8   7        7.85       10.98      0.82 o 
  -9   8   7        1.00        0.35      0.49 o 
  -8   8   7        4.89        5.87      0.54 o 
  -7   8   7       56.03       57.79      0.80 o 
  -6   8   7        8.82        9.07      0.44 o 
  -5   8   7        6.13        6.99      0.41 o 
  -4   8   7       48.26       48.23      0.78 o 
   0 -12   8        1.48        1.53      0.69 o 
   1 -12   8       40.57       43.74      1.06 o 
   2 -12   8        6.23        6.43      0.71 o 
   3 -12   8        0.12       -0.02      0.48 o 
   4 -12   8        0.01        0.05      0.45 o 
   5 -12   8      338.94      365.54      4.22 o 
  -2 -11   8       69.99       72.39      1.86 o 
  -1 -11   8        3.80        4.85      0.76 o 
   0 -11   8      523.74      533.72      4.84 o 
   1 -11   8       37.81       41.03      1.10 o 
   2 -11   8        4.58        4.48      0.62 o 
   3 -11   8        6.50        9.06      0.68 o 
   4 -11   8        0.53        1.67      0.61 o 
   5 -11   8      148.81      159.98      1.78 o 
   6 -11   8       64.74       68.23      2.08 o 
  -4 -10   8       39.68       40.45      1.31 o 
  -3 -10   8       10.59        8.78      0.84 o 
  -2 -10   8       54.01       64.00      1.63 o 
  -1 -10   8       20.55       19.62      1.03 o 
   0 -10   8       45.64       45.75      0.90 o 
   1 -10   8      146.20      149.74      1.70 o 
   2 -10   8      254.43      246.52      2.27 o 
   3 -10   8       31.40       31.85      0.80 o 
   4 -10   8        0.15       -0.09      0.18 o 
   5 -10   8       50.61       49.61      0.72 o 
   6 -10   8      231.96      240.54      2.41 o 
   7 -10   8      125.11      118.61      1.39 o 
  -5  -9   8        7.43        7.72      1.03 o 
  -4  -9   8       54.79       57.50      1.32 o 
  -3  -9   8        2.65        2.33      0.57 o 
  -2  -9   8       45.99       46.94      0.97 o 
  -1  -9   8       99.59       92.70      0.85 o 
   0  -9   8       32.21       31.56      0.76 o 
   1  -9   8        8.34        8.53      0.24 o 
   2  -9   8       49.48       49.10      0.54 o 
   3  -9   8       17.79       18.33      0.36 o 
   4  -9   8       87.62       86.37      1.06 o 
   5  -9   8        2.68        2.06      0.52 o 
   6  -9   8        0.07        0.27      0.35 o 
   7  -9   8        6.33        6.21      0.43 o 
  -6  -8   8      277.32      291.53      2.87 o 
  -5  -8   8       52.48       53.89      1.02 o 
  -4  -8   8       25.36       25.84      0.64 o 
  -3  -8   8       10.46        9.14      0.34 o 
  -2  -8   8      170.09      169.04      1.16 o 
  -1  -8   8       93.21       91.10      0.74 o 
   0  -8   8      249.68      249.14      1.59 o 
   1  -8   8        2.88        2.97      0.28 o 
   2  -8   8        3.00        1.84      0.29 o 
   3  -8   8      280.20      252.70      1.91 o 
   4  -8   8      405.65      421.63      3.02 o 
   5  -8   8        2.93        2.22      0.64 o 
   6  -8   8        7.56        8.51      0.45 o 
   7  -8   8        5.89        7.26      0.40 o 
  -7  -7   8       23.35       23.92      0.54 o 
  -6  -7   8      141.17      142.94      1.71 o 
  -5  -7   8        5.83        6.73      0.54 o 
  -4  -7   8       65.57       63.94      1.19 o 
  -3  -7   8      226.68      221.17      1.68 o 
  -2  -7   8        4.28        3.74      0.29 o 
  -1  -7   8      127.62      120.83      0.89 o 
   0  -7   8        1.70        1.44      0.23 o 
   1  -7   8       43.25       45.13      0.55 o 
   2  -7   8     1373.92     1313.76     11.43 o 
   3  -7   8       38.95       34.36      0.60 o 
   4  -7   8        3.62        5.21      0.73 o 
   5  -7   8       30.09       26.34      0.54 o 
   6  -7   8      196.96      203.05      1.79 o 
   7  -7   8       88.82       90.77      1.33 o 
  -8  -6   8      108.55      110.88      1.53 o 
  -7  -6   8        2.07        1.91      0.36 o 
  -6  -6   8        8.73        7.24      0.50 o 
  -5  -6   8      539.45      512.35      4.20 o 
  -4  -6   8      104.95      108.57      1.57 o 
  -3  -6   8       13.56       13.44      0.41 o 
  -2  -6   8        1.19        0.89      0.27 o 
  -1  -6   8       81.57       80.92      0.70 o 
   0  -6   8      514.17      494.08      4.41 o 
   1  -6   8       40.84       51.58      0.53 o 
   2  -6   8      185.51      176.40      1.89 o 
   3  -6   8       22.85       23.29      0.46 o 
   4  -6   8      105.38      100.64      1.11 o 
   5  -6   8      310.49      316.37      2.37 o 
   6  -6   8      148.35      149.02      1.24 o 
   7  -6   8        5.64        3.93      0.62 o 
  -9  -5   8       21.32       21.36      0.75 o 
  -8  -5   8       27.99       26.87      0.67 o 
  -7  -5   8      177.65      175.25      1.69 o 
  -6  -5   8       51.20       45.16      0.64 o 
  -5  -5   8      186.37      168.95      1.31 o 
  -4  -5   8        0.47        0.37      0.27 o 
  -3  -5   8       29.96       27.41      0.68 o 
  -2  -5   8     1013.58      988.26      6.68 o 
  -1  -5   8        1.01        1.72      0.26 o 
   0  -5   8       46.37       45.18      0.65 o 
   1  -5   8       51.58       48.56      0.55 o 
   2  -5   8      432.02      427.43      6.11 o 
   3  -5   8      213.36      204.86      1.83 o 
   4  -5   8       82.86       88.16      0.90 o 
   5  -5   8        1.05        1.51      0.19 o 
   6  -5   8       14.06       16.85      0.77 o 
   7  -5   8      333.05      346.51      3.30 o 
 -10  -4   8        0.62        0.17      0.32 o 
  -9  -4   8       16.78       17.15      0.48 o 
  -8  -4   8        4.99        6.31      0.34 o 
  -7  -4   8       59.45       62.65      0.66 o 
  -6  -4   8      148.51      140.25      1.32 o 
  -5  -4   8       60.38       60.32      0.64 o 
  -4  -4   8        0.01        0.34      0.23 o 
  -3  -4   8       87.75       84.11      1.43 o 
  -2  -4   8       43.08       41.05      0.53 o 
  -1  -4   8       14.61       14.61      0.36 o 
   0  -4   8        2.53        2.94      0.26 o 
   1  -4   8        0.01        0.48      0.22 o 
   2  -4   8       14.97       16.40      0.46 o 
   3  -4   8      289.79      293.89      3.38 o 
   4  -4   8       11.34       13.86      0.30 o 
   5  -4   8       37.75       35.16      0.79 o 
   6  -4   8      356.94      367.53      3.52 o 
   7  -4   8      232.29      236.89      2.53 o 
 -10  -3   8      215.58      222.27      3.70 o 
  -9  -3   8       28.72       30.13      0.54 o 
  -8  -3   8       44.91       43.98      0.69 o 
  -7  -3   8        5.09        4.83      0.40 o 
  -6  -3   8        3.71        3.40      0.30 o 
  -5  -3   8      772.81      778.39      6.23 o 
  -4  -3   8      173.67      175.88      1.94 o 
  -3  -3   8       25.29       26.13      0.43 o 
  -2  -3   8        4.44        3.62      0.27 o 
  -1  -3   8       16.23       18.43      0.38 o 
   0  -3   8      555.78      515.73      8.50 o 
   1  -3   8       29.17       28.18      0.39 o 
   2  -3   8        8.73        8.67      0.81 o 
   3  -3   8      104.59      102.21      1.75 o 
   4  -3   8       15.25       14.67      0.71 o 
   5  -3   8       75.11       73.51      1.12 o 
   6  -3   8       34.95       37.50      1.17 o 
 -11  -2   8       26.46       28.34      0.89 o 
 -10  -2   8        7.95        8.86      1.09 o 
  -9  -2   8        5.17        6.19      0.33 o 
  -8  -2   8      121.93      120.74      1.00 o 
  -7  -2   8       98.41       93.38      0.94 o 
  -6  -2   8      137.96      134.27      1.10 o 
  -5  -2   8       16.35       13.90      0.36 o 
  -4  -2   8      154.08      146.43      1.10 o 
  -3  -2   8      493.42      472.98      5.97 o 
  -2  -2   8       74.45       75.68      1.38 o 
  -1  -2   8      481.89      502.81      5.63 o 
   0  -2   8      179.32      176.31      2.73 o 
   1  -2   8        6.33        4.42      0.18 o 
   2  -2   8      898.69      886.65      8.03 o 
   3  -2   8       20.97       20.32      0.80 o 
   4  -2   8        4.91        4.06      0.61 o 
   5  -2   8       11.88       11.25      0.68 o 
   6  -2   8       93.02       97.27      1.45 o 
 -11  -1   8       39.58       42.08      0.99 o 
 -10  -1   8       45.98       47.84      1.05 o 
  -9  -1   8       61.22       65.33      1.09 o 
  -8  -1   8      533.30      523.32      5.49 o 
  -7  -1   8       10.99       10.29      0.51 o 
  -6  -1   8       42.58       43.35      0.74 o 
  -5  -1   8        9.27        6.49      0.23 o 
  -4  -1   8      102.41      108.32      1.93 o 
  -3  -1   8      677.64      629.39      9.46 o 
  -2  -1   8      142.75      143.31      1.78 o 
  -1  -1   8      388.31      384.83      4.81 o 
   0  -1   8       95.30       84.92      1.86 o 
   1  -1   8       48.31       48.81      0.85 o 
   2  -1   8      100.22       97.66      1.30 o 
   3  -1   8        0.10        0.80      0.46 o 
   4  -1   8       70.63       72.76      1.30 o 
   5  -1   8       24.29       24.08      1.10 o 
 -11   0   8        2.66        1.25      0.54 o 
 -10   0   8        5.33        5.95      0.58 o 
  -9   0   8      155.17      148.69      1.79 o 
  -8   0   8      153.47      147.71      1.53 o 
  -7   0   8      172.62      166.62      2.04 o 
  -6   0   8       10.91       10.09      0.27 o 
  -5   0   8      237.85      245.15      3.10 o 
  -4   0   8       27.02       26.86      0.40 o 
  -3   0   8       37.84       39.53      0.92 o 
  -2   0   8      447.61      449.31      4.31 o 
  -1   0   8       46.19       36.16     11.05 o 
   0   0   8      193.33      185.84      1.84 o 
   1   0   8        2.06        1.76      0.48 o 
   2   0   8       17.69       18.76      0.70 o 
   3   0   8      217.85      215.18      2.40 o 
   4   0   8       52.83       58.20      1.55 o 
   5   0   8      102.81       98.88      1.93 o 
 -12   1   8      272.72      278.25      3.07 o 
 -11   1   8      102.98      105.01      1.46 o 
 -10   1   8       39.41       37.61      1.02 o 
  -9   1   8        2.48        2.38      0.48 o 
  -8   1   8       14.46       12.03      0.56 o 
  -7   1   8       47.21       47.35      1.26 o 
  -6   1   8      170.79      170.02      1.50 o 
  -5   1   8       82.03       71.59      0.80 o 
  -4   1   8       71.94       61.71      1.11 o 
  -3   1   8       26.79       26.70      0.82 o 
  -2   1   8       46.46       46.05      0.55 o 
  -1   1   8       82.45       78.96      0.49 o 
   0   1   8        0.03        0.21      0.38 o 
   1   1   8       39.74       40.33      0.85 o 
   2   1   8        0.00       -0.44      0.44 o 
   3   1   8       14.06       11.76      0.84 o 
   4   1   8       15.37       16.55      0.98 o 
 -12   2   8       34.31       35.82      1.12 o 
 -11   2   8       29.09       29.81      0.95 o 
 -10   2   8       61.38       60.80      1.13 o 
  -9   2   8      280.33      279.04      2.50 o 
  -8   2   8        2.32        2.61      0.45 o 
  -7   2   8        0.19        0.24      0.36 o 
  -6   2   8        8.81        8.08      0.75 o 
  -5   2   8      137.32      116.68      1.41 o 
  -4   2   8      685.68      715.23      7.62 o 
  -3   2   8       35.98       39.04      0.83 o 
  -2   2   8        0.02        0.20      0.13 o 
  -1   2   8       39.04       37.01      1.13 o 
   0   2   8      395.79      393.56      6.39 o 
   1   2   8      150.16      147.35      1.73 o 
   2   2   8        8.21        6.38      1.04 o 
   3   2   8        0.43        0.61      0.58 o 
 -12   3   8       27.50       30.02      1.41 o 
 -11   3   8        0.01       -0.14      0.53 o 
 -10   3   8       39.18       36.31      1.28 o 
  -9   3   8       62.98       66.08      1.28 o 
  -8   3   8       77.47       80.66      1.33 o 
  -7   3   8       37.01       41.92      0.84 o 
  -6   3   8        2.68        2.29      0.49 o 
  -5   3   8      101.32      108.29      1.26 o 
  -4   3   8      341.10      195.67     90.73 o 
  -3   3   8       79.85       79.68      0.67 o 
  -2   3   8       52.99       52.83      0.45 o 
  -1   3   8       83.09       88.34      1.02 o 
   0   3   8       46.57       43.27      0.84 o 
   1   3   8        0.02        0.18      0.47 o 
   2   3   8       56.78       55.31      1.20 o 
 -12   4   8       18.94       21.05      1.16 o 
 -11   4   8       25.02       24.84      1.00 o 
 -10   4   8       21.56       20.31      1.12 o 
  -9   4   8       10.09       13.16      0.91 o 
  -8   4   8      160.20      159.74      1.84 o 
  -7   4   8        1.49        1.03      0.61 o 
  -6   4   8       10.13        8.64      0.43 o 
  -5   4   8        0.08       -0.07      0.22 o 
  -4   4   8       45.22       46.69      0.51 o 
  -3   4   8       31.04       31.45      0.47 o 
  -2   4   8       21.90       21.40      1.28 o 
  -1   4   8        3.47        3.01      2.12 o 
   0   4   8       10.92       11.88      0.64 o 
   1   4   8        3.84        1.33      1.09 o 
 -11   5   8       12.66       11.63      0.93 o 
 -10   5   8      131.04      136.21      2.21 o 
  -9   5   8       49.62       49.64      1.18 o 
  -8   5   8       77.16       71.47      2.72 o 
  -7   5   8        0.64        0.15      0.47 o 
  -6   5   8       51.21       54.38      1.00 o 
  -5   5   8      130.26      128.75      0.97 o 
  -4   5   8       10.55       12.60      0.49 o 
  -3   5   8        9.62       12.07      0.52 o 
  -2   5   8        1.66        1.09      0.45 o 
  -1   5   8       20.76       21.22      0.83 o 
   0   5   8      154.16      160.52      1.99 o 
 -11   6   8       92.73       93.53      1.69 o 
 -10   6   8        2.13        0.94      0.53 o 
  -9   6   8       57.28       62.68      1.25 o 
  -8   6   8       46.84       49.52      1.04 o 
  -7   6   8        5.17        6.97      0.57 o 
  -6   6   8      123.99      123.32      1.21 o 
  -5   6   8        0.38        0.47      0.22 o 
  -4   6   8        0.03        0.22      0.25 o 
  -3   6   8       41.75       44.13      1.04 o 
  -2   6   8        0.02        0.47      0.44 o 
  -1   6   8        1.75        1.81      0.71 o 
 -10   7   8        0.04        0.02      0.42 o 
  -9   7   8       97.52      103.85      1.80 o 
  -8   7   8       24.22       24.63      0.85 o 
  -7   7   8        8.65        8.99      0.68 o 
  -6   7   8        1.57        0.39      0.36 o 
  -5   7   8        8.16        8.09      0.93 o 
  -4   7   8       45.01       44.86      0.93 o 
  -3   7   8       10.46       13.46      0.49 o 
  -7   8   8        2.54        3.56      0.78 o 
   1 -12   9        8.61        8.71      1.51 o 
   2 -12   9        0.09        0.43      0.64 o 
   3 -12   9       82.66       85.51      1.36 o 
  -2 -11   9      282.24      301.65      4.24 o 
  -1 -11   9        8.35        9.40      0.78 o 
   0 -11   9       21.95       20.51      0.90 o 
   1 -11   9       53.37       59.41      1.17 o 
   2 -11   9        0.86        0.50      0.45 o 
   3 -11   9      205.01      216.41      2.44 o 
   4 -11   9       88.01       93.87      1.51 o 
   5 -11   9       34.16       33.80      2.73 o 
  -4 -10   9       98.84      105.70      2.12 o 
  -3 -10   9        0.04        0.19      0.54 o 
  -2 -10   9       27.70       28.55      1.18 o 
  -1 -10   9       31.76       33.34      1.12 o 
   0 -10   9      148.15      150.29      1.67 o 
   1 -10   9       29.13       34.68      0.91 o 
   2 -10   9       57.66       56.37      0.97 o 
   3 -10   9       25.41       25.56      0.47 o 
   4 -10   9      264.47      274.71      2.01 o 
   5 -10   9       76.23       73.48      1.03 o 
   6 -10   9        7.51        5.15      1.37 o 
  -5  -9   9       61.45       61.68      1.31 o 
  -4  -9   9       19.42       19.27      1.27 o 
  -3  -9   9       38.82       37.66      1.21 o 
  -2  -9   9      268.40      271.91      2.73 o 
  -1  -9   9       17.11       18.41      0.37 o 
   0  -9   9      232.38      232.43      1.92 o 
   1  -9   9        8.03        7.32      0.32 o 
   2  -9   9        4.31        2.93      2.01 o 
   3  -9   9       59.64       59.63      0.66 o 
   4  -9   9      100.96      100.14      1.24 o 
   5  -9   9      136.52      145.75      1.53 o 
   6  -9   9       29.63       29.49      0.93 o 
  -6  -8   9       48.23       53.33      1.55 o 
  -5  -8   9        3.08        2.09      0.37 o 
  -4  -8   9       63.11       59.26      0.82 o 
  -3  -8   9       91.95       94.34      0.93 o 
  -2  -8   9       33.96       33.26      0.44 o 
  -1  -8   9        6.81        6.92      0.32 o 
   0  -8   9       93.48       88.56      0.97 o 
   1  -8   9       41.74       41.19      0.54 o 
   2  -8   9      323.16      298.89      2.14 o 
   3  -8   9        6.68        4.42      1.20 o 
   4  -8   9        0.45        0.11      0.25 o 
   5  -8   9       28.32       30.62      0.76 o 
   6  -8   9       55.70       53.95      1.01 o 
  -7  -7   9        5.53        5.20      0.40 o 
  -6  -7   9        0.25        0.43      0.30 o 
  -5  -7   9       32.35       30.46      1.15 o 
  -4  -7   9      159.44      161.53      1.39 o 
  -3  -7   9       58.31       59.20      0.75 o 
  -2  -7   9       13.97       14.01      0.37 o 
  -1  -7   9        0.33        0.05      0.18 o 
   0  -7   9        1.47        1.60      0.28 o 
   1  -7   9        4.89        3.51      0.33 o 
   2  -7   9       14.10       12.16      0.54 o 
   3  -7   9        0.35        0.31      0.25 o 
   4  -7   9       35.05       38.92      0.78 o 
   5  -7   9       13.02       16.61      0.60 o 
   6  -7   9        0.44        1.17      0.57 o 
  -8  -6   9       14.16       13.62      0.52 o 
  -7  -6   9      176.66      180.36      2.97 o 
  -6  -6   9      190.58      183.63      1.61 o 
  -5  -6   9        7.34        6.04      0.51 o 
  -4  -6   9       21.25       19.44      0.50 o 
  -3  -6   9        5.23        5.89      0.37 o 
  -2  -6   9     1864.82     1870.43     14.11 o 
  -1  -6   9        2.59        3.12      0.33 o 
   0  -6   9       25.12       24.45      0.48 o 
   1  -6   9       55.17       52.54      0.72 o 
   2  -6   9      146.52      137.64      1.77 o 
   3  -6   9      163.23      162.66      2.05 o 
   4  -6   9      314.95      306.95      2.72 o 
   5  -6   9        4.15        4.14      0.62 o 
   6  -6   9       26.05       25.61      0.97 o 
  -9  -5   9        0.54        0.47      0.35 o 
  -8  -5   9        8.46        9.35      0.53 o 
  -7  -5   9       45.35       50.68      0.76 o 
  -6  -5   9       65.11       62.45      0.78 o 
  -5  -5   9       74.33       75.53      1.02 o 
  -4  -5   9       27.25       25.96      0.45 o 
  -3  -5   9      291.67      286.19      2.37 o 
  -2  -5   9      609.21      599.07      4.41 o 
  -1  -5   9        0.56        0.67      0.22 o 
   0  -5   9      815.29      806.67      8.76 o 
   1  -5   9        3.36        3.33      0.33 o 
   2  -5   9        0.19        0.32      0.20 o 
   3  -5   9        0.22        0.25      0.17 o 
   4  -5   9       52.00       52.92      1.37 o 
   5  -5   9      148.49      149.29      2.67 o 
   6  -5   9      159.73      164.00      2.45 o 
  -9  -4   9       42.75       45.44      0.66 o 
  -8  -4   9       13.44       14.08      0.43 o 
  -7  -4   9       16.33       16.21      0.51 o 
  -6  -4   9      442.95      422.37      4.19 o 
  -5  -4   9      209.26      210.75      1.93 o 
  -4  -4   9        0.07       -0.11      0.23 o 
  -3  -4   9       24.94       23.33      0.51 o 
  -2  -4   9       20.63       20.19      0.60 o 
  -1  -4   9      100.48       96.85      1.30 o 
   0  -4   9      422.96      418.56      5.63 o 
   1  -4   9       81.37       75.04      1.04 o 
   2  -4   9        4.23        4.80      0.42 o 
   3  -4   9        4.69        3.65      1.36 o 
   4  -4   9       22.57       23.18      0.96 o 
   5  -4   9       77.95       77.48      1.44 o 
   6  -4   9       24.32       26.36      1.26 o 
 -10  -3   9        1.25        1.46      0.55 o 
  -9  -3   9        7.85        8.59      0.50 o 
  -8  -3   9       17.66       18.50      0.57 o 
  -7  -3   9      123.71      120.65      1.12 o 
  -6  -3   9        0.58        1.35      0.28 o 
  -5  -3   9       17.49       19.48      0.45 o 
  -4  -3   9       39.65       37.42      0.50 o 
  -3  -3   9      221.21      216.80      3.20 o 
  -2  -3   9      292.07      295.45      2.67 o 
  -1  -3   9      133.13      134.84      1.33 o 
   0  -3   9      122.30      121.79      2.14 o 
   1  -3   9        9.27       10.68      0.45 o 
   2  -3   9      722.09      711.56     11.79 o 
   3  -3   9       97.80       92.37      1.37 o 
   4  -3   9       38.93       36.32      1.00 o 
   5  -3   9       64.81       63.27      1.72 o 
 -10  -2   9      132.48      137.92      2.00 o 
  -9  -2   9      181.28      185.19      2.16 o 
  -8  -2   9      167.81      161.53      1.18 o 
  -7  -2   9        1.18        1.18      0.24 o 
  -6  -2   9       14.33       12.98      0.41 o 
  -5  -2   9       25.06       24.54      0.52 o 
  -4  -2   9       87.55       85.18      1.69 o 
  -3  -2   9      244.08      228.65      4.73 o 
  -2  -2   9       42.81       42.30      0.61 o 
  -1  -2   9       16.81       16.30      0.31 o 
   0  -2   9      451.63      439.03      7.81 o 
   1  -2   9        0.50        0.71      0.22 o 
   2  -2   9      737.51      733.34      7.08 o 
   3  -2   9        4.28        3.66      1.40 o 
   4  -2   9       38.47       39.09      2.14 o 
   5  -2   9       31.93       33.49      1.27 o 
 -11  -1   9       26.99       28.58      1.10 o 
 -10  -1   9       74.19       76.44      1.33 o 
  -9  -1   9        0.56        0.63      0.53 o 
  -8  -1   9       60.88       64.01      1.14 o 
  -7  -1   9       73.59       72.75      1.02 o 
  -6  -1   9       18.50       17.84      0.38 o 
  -5  -1   9      572.10      560.69      9.73 o 
  -4  -1   9       65.98       60.88      1.30 o 
  -3  -1   9       16.03       16.65      0.47 o 
  -2  -1   9      246.03      237.15      1.63 o 
  -1  -1   9       60.39       57.40      1.04 o 
   0  -1   9       47.64       47.39      0.83 o 
   1  -1   9        0.13        0.23      0.43 o 
   2  -1   9        0.55        0.91      0.48 o 
   3  -1   9       54.50       51.53      1.26 o 
   4  -1   9       45.05       46.87      1.34 o 
 -11   0   9      103.18      105.06      1.60 o 
 -10   0   9       76.95       78.66      1.22 o 
  -9   0   9       30.81       28.51      0.85 o 
  -8   0   9        1.03        1.64      0.43 o 
  -7   0   9      206.60      200.72      1.26 o 
  -6   0   9        6.53        8.19      0.21 o 
  -5   0   9       58.22       51.88      0.76 o 
  -4   0   9       34.47       40.75      0.85 o 
  -3   0   9       89.79       90.66      0.89 o 
  -2   0   9        6.20        8.07      0.29 o 
  -1   0   9      160.08      150.72      1.31 o 
   0   0   9      111.78      113.20      1.67 o 
   1   0   9      120.85      124.45      2.44 o 
   2   0   9       59.77       61.68      1.45 o 
   3   0   9       12.37       11.33      0.77 o 
   4   0   9        4.82        4.40      0.75 o 
 -11   1   9        1.22        1.98      0.62 o 
 -10   1   9       27.01       27.12      1.73 o 
  -9   1   9      750.70      761.40      6.55 o 
  -8   1   9        0.12        0.13      0.35 o 
  -7   1   9        5.19        6.39      0.45 o 
  -6   1   9       20.95       18.08      0.36 o 
  -5   1   9      185.44      179.61      3.22 o 
  -4   1   9       27.59       25.67      0.54 o 
  -3   1   9       56.07       54.55      0.55 o 
  -2   1   9        0.04        0.11      0.20 o 
  -1   1   9        0.58        0.41      0.34 o 
   0   1   9       58.70       57.73      1.10 o 
   1   1   9       33.84       33.61      0.97 o 
   2   1   9        1.28        1.20      0.54 o 
   3   1   9        2.65        2.26      0.63 o 
 -11   2   9        0.27        0.36      0.59 o 
 -10   2   9       11.21       10.93      0.75 o 
  -9   2   9       42.85       41.92      0.89 o 
  -8   2   9        0.62        0.64      0.48 o 
  -7   2   9      228.32      219.94      3.37 o 
  -6   2   9       36.67       44.05      0.60 o 
  -5   2   9        1.09        0.51      0.18 o 
  -4   2   9       62.36       54.59      1.11 o 
  -3   2   9       90.16       95.04      0.98 o 
  -2   2   9       51.05       49.73      1.02 o 
  -1   2   9      308.96      303.02      4.56 o 
   0   2   9        7.97        5.59      0.58 o 
   1   2   9        1.32        0.40      0.52 o 
   2   2   9        7.68        6.86      2.30 o 
 -11   3   9       48.91       51.30      1.40 o 
 -10   3   9      102.48      108.50      2.03 o 
  -9   3   9       19.34       20.17      0.83 o 
  -8   3   9       34.30       32.22      0.99 o 
  -7   3   9      112.29      113.50      2.30 o 
  -6   3   9        0.07        0.14      0.38 o 
  -5   3   9        8.00        7.48      0.32 o 
  -4   3   9       23.27       17.75      1.51 o 
  -3   3   9       11.82       10.15      0.28 o 
  -2   3   9        3.85        4.77      0.48 o 
  -1   3   9       27.12       23.87      0.83 o 
   0   3   9       44.92       45.62      0.92 o 
   1   3   9        2.30        0.53      0.53 o 
 -11   4   9       38.55       40.35      1.20 o 
 -10   4   9        0.04        0.20      0.52 o 
  -9   4   9      269.02      268.84      2.96 o 
  -8   4   9      281.25      293.61      4.17 o 
  -7   4   9        7.34        8.59      0.99 o 
  -6   4   9       30.49       33.67      1.22 o 
  -5   4   9      485.46      486.41      3.53 o 
  -4   4   9       34.31       32.10      0.62 o 
  -3   4   9       12.36       15.52      0.68 o 
  -2   4   9       11.09       10.82      0.76 o 
  -1   4   9       55.26       51.40      1.75 o 
   0   4   9       19.03       21.71      0.91 o 
 -11   5   9       17.84       16.75      1.08 o 
 -10   5   9        0.96        1.38      0.66 o 
  -9   5   9       12.93       11.86      2.15 o 
  -8   5   9        5.88        7.29      0.73 o 
  -7   5   9        0.74        0.79      0.40 o 
  -6   5   9       18.90       21.48      0.68 o 
  -5   5   9       40.10       38.21      0.70 o 
  -4   5   9        7.96        7.96      0.73 o 
  -3   5   9       90.25       97.50      1.44 o 
  -2   5   9        2.85        2.05      0.93 o 
  -1   5   9        0.05        0.09      0.70 o 
 -10   6   9       40.35       45.09      1.12 o 
  -9   6   9       94.62       98.14      2.54 o 
  -8   6   9       19.20       19.29      0.80 o 
  -7   6   9        1.39        1.96      0.48 o 
  -6   6   9        6.07        6.68      0.44 o 
  -5   6   9        2.08        1.26      1.04 o 
  -4   6   9       67.89       64.80      1.19 o 
  -3   6   9        1.48        1.34      0.48 o 
  -7   7   9        0.38        0.37      0.35 o 
  -1 -11  10       13.70       14.62      0.80 o 
   0 -11  10       63.21       69.42      1.20 o 
   1 -11  10       14.25       17.27      0.76 o 
   2 -11  10       32.95       34.87      0.91 o 
   3 -11  10        3.48        1.23      0.92 o 
  -3 -10  10       28.23       30.70      1.39 o 
  -2 -10  10        8.73        8.04      0.78 o 
  -1 -10  10      194.18      195.87      2.18 o 
   0 -10  10       67.03       73.22      1.23 o 
   1 -10  10        4.33        4.47      0.54 o 
   2 -10  10       37.04       38.89      0.87 o 
   3 -10  10       33.47       35.10      0.86 o 
   4 -10  10       34.71       39.32      0.64 o 
   5 -10  10       40.92       39.11      1.06 o 
  -5  -9  10        3.41        3.04      0.69 o 
  -4  -9  10        6.13        4.80      0.70 o 
  -3  -9  10      394.99      420.87      3.83 o 
  -2  -9  10       10.11        9.93      0.62 o 
  -1  -9  10        6.85        7.53      0.33 o 
   0  -9  10       25.92       28.04      0.49 o 
   1  -9  10      381.12      377.89      2.51 o 
   2  -9  10       51.53       53.62      0.63 o 
   3  -9  10       83.95       87.28      1.24 o 
   4  -9  10       13.51       14.07      0.50 o 
   5  -9  10       71.03       75.39      1.27 o 
  -6  -8  10        0.70        0.32      0.36 o 
  -5  -8  10       25.97       29.06      1.14 o 
  -4  -8  10       90.95       86.11      0.94 o 
  -3  -8  10        9.79       10.47      0.34 o 
  -2  -8  10        0.85        0.73      0.26 o 
  -1  -8  10       94.28       90.88      0.97 o 
   0  -8  10        6.31        5.90      0.34 o 
   1  -8  10      172.17      166.48      1.31 o 
   2  -8  10        2.11        1.31      0.28 o 
   3  -8  10       89.60       92.08      1.26 o 
   4  -8  10       35.43       34.00      0.73 o 
   5  -8  10        1.90        1.31      0.48 o 
  -7  -7  10      141.33      152.46      2.05 o 
  -6  -7  10       15.12       15.12      0.79 o 
  -5  -7  10       64.55       63.12      1.04 o 
  -4  -7  10        8.30        9.14      0.53 o 
  -3  -7  10       38.43       37.94      0.55 o 
  -2  -7  10      231.52      228.33      2.60 o 
  -1  -7  10       83.47       85.69      1.14 o 
   0  -7  10       24.78       21.55      0.48 o 
   1  -7  10       20.98       21.84      0.50 o 
   2  -7  10      126.77      124.06      1.08 o 
   3  -7  10      188.65      189.78      1.52 o 
   4  -7  10       24.62       28.46      0.65 o 
   5  -7  10        3.68        3.48      0.88 o 
  -8  -6  10        1.63        1.47      0.32 o 
  -7  -6  10       77.03       79.05      1.19 o 
  -6  -6  10        2.99        2.42      0.46 o 
  -5  -6  10       65.13       64.27      0.83 o 
  -4  -6  10        0.27        0.46      0.31 o 
  -3  -6  10      512.63      506.46      4.36 o 
  -2  -6  10      376.47      369.78      2.40 o 
  -1  -6  10        7.96        8.07      0.39 o 
   0  -6  10        0.28        0.49      0.22 o 
   1  -6  10      724.15      702.52      6.30 o 
   2  -6  10        1.68        1.73      0.30 o 
   3  -6  10        8.97        8.81      0.39 o 
   4  -6  10        8.79       10.73      0.74 o 
   5  -6  10      101.40      106.09      1.68 o 
  -9  -5  10      176.91      184.54      1.80 o 
  -8  -5  10        1.56        1.16      0.33 o 
  -7  -5  10       73.20       73.23      0.99 o 
  -6  -5  10       98.35       94.21      1.08 o 
  -5  -5  10        5.60        7.80      0.35 o 
  -4  -5  10      108.48      108.25      1.05 o 
  -3  -5  10       21.09       20.48      0.54 o 
  -2  -5  10        0.32        0.63      0.25 o 
  -1  -5  10       34.13       34.27      0.49 o 
   0  -5  10        1.19        2.06      0.25 o 
   1  -5  10      150.45      141.64      1.70 o 
   2  -5  10        9.09        9.71      0.40 o 
   3  -5  10      125.22      126.94      1.70 o 
   4  -5  10       16.16       18.10      0.97 o 
   5  -5  10        9.96       11.92      0.85 o 
  -9  -4  10       50.29       52.45      1.09 o 
  -8  -4  10       82.55       84.65      0.84 o 
  -7  -4  10      334.19      320.96      2.64 o 
  -6  -4  10      208.34      193.91      1.81 o 
  -5  -4  10        6.60        7.80      0.41 o 
  -4  -4  10        0.77        0.94      0.26 o 
  -3  -4  10      507.06      505.12      6.70 o 
  -2  -4  10       91.07       86.57      1.18 o 
  -1  -4  10       52.32       52.65      0.62 o 
   0  -4  10      110.35      105.81      1.35 o 
   1  -4  10       32.17       28.28      0.98 o 
   2  -4  10      427.26      443.68      4.43 o 
   3  -4  10       18.21       15.76      1.28 o 
   4  -4  10        0.00        0.35      0.60 o 
   5  -4  10        0.00        0.43      0.62 o 
 -10  -3  10       21.62       21.12      0.80 o 
  -9  -3  10        3.14        3.06      0.54 o 
  -8  -3  10       22.20       23.95      0.61 o 
  -7  -3  10       43.39       41.12      0.70 o 
  -6  -3  10        0.05        0.06      0.21 o 
  -5  -3  10      228.39      222.71      3.27 o 
  -4  -3  10      236.85      228.22      3.85 o 
  -3  -3  10       10.60        9.22      0.33 o 
  -2  -3  10        0.22        0.55      0.21 o 
  -1  -3  10       43.81       43.77      0.48 o 
   0  -3  10       55.08       56.96      1.24 o 
   1  -3  10       24.25       25.03      0.77 o 
   2  -3  10      131.70      129.19      1.69 o 
   3  -3  10       30.36       31.06      1.07 o 
   4  -3  10       28.86       30.04      1.06 o 
 -10  -2  10       74.72       76.38      1.35 o 
  -9  -2  10        0.06        0.29      0.43 o 
  -8  -2  10        2.28        1.71      0.49 o 
  -7  -2  10       13.58       13.73      0.48 o 
  -6  -2  10      245.59      235.12      6.60 o 
  -5  -2  10      118.04      111.90      2.28 o 
  -4  -2  10       66.16       59.37      1.36 o 
  -3  -2  10       32.12       29.16      0.68 o 
  -2  -2  10       92.82       94.39      1.60 o 
  -1  -2  10       39.74       34.73      0.46 o 
   0  -2  10      136.58      123.20      4.67 o 
   1  -2  10       43.38       42.67      0.94 o 
   2  -2  10       12.60       11.53      0.73 o 
   3  -2  10        1.63        2.06      1.16 o 
   4  -2  10       40.35       41.09      1.19 o 
 -10  -1  10       72.72       76.72      1.26 o 
  -9  -1  10      106.52      109.33      1.40 o 
  -8  -1  10        7.94        9.30      0.83 o 
  -7  -1  10        0.74        0.94      0.25 o 
  -6  -1  10       72.34       64.73      1.10 o 
  -5  -1  10        6.29        3.97      0.32 o 
  -4  -1  10       81.03       81.96      1.21 o 
  -3  -1  10      148.20      148.38      1.57 o 
  -2  -1  10       73.79       69.68      1.25 o 
  -1  -1  10        0.01        0.23      0.34 o 
   0  -1  10       27.17       31.29      0.69 o 
   1  -1  10      125.09      123.57      3.72 o 
   2  -1  10       61.92       67.39      1.29 o 
   3  -1  10        2.75        2.72      0.75 o 
 -11   0  10        4.16        4.97      0.66 o 
 -10   0  10        0.57        1.33      0.53 o 
  -9   0  10      314.51      312.75      3.33 o 
  -8   0  10       74.07       74.69      1.76 o 
  -7   0  10      161.88      166.76      3.51 o 
  -6   0  10        0.86        0.26      0.19 o 
  -5   0  10        1.78        2.12      0.22 o 
  -4   0  10      361.22      344.37      5.41 o 
  -3   0  10       31.82       32.19      0.50 o 
  -2   0  10        9.97       10.03      0.42 o 
  -1   0  10       16.17       19.63      0.56 o 
   0   0  10        2.80        2.40      0.53 o 
   1   0  10       92.67       93.62      2.03 o 
   2   0  10       29.58       29.81      0.97 o 
 -11   1  10        6.33        5.37      0.73 o 
 -10   1  10       78.32       70.40      1.34 o 
  -9   1  10       26.15       24.73      0.85 o 
  -8   1  10        0.10        0.07      0.39 o 
  -7   1  10       37.40       37.32      0.87 o 
  -6   1  10      139.58      136.96      1.86 o 
  -5   1  10       72.45       70.79      1.82 o 
  -4   1  10       24.85       23.76      0.48 o 
  -3   1  10        0.24        1.17      0.63 o 
  -2   1  10      290.44      296.51      4.80 o 
  -1   1  10        0.23        0.52      0.37 o 
   0   1  10        1.58        1.50      0.48 o 
   1   1  10        0.00        0.18      0.48 o 
   2   1  10       35.46       35.20      1.17 o 
 -11   2  10       29.65       30.72      0.94 o 
 -10   2  10        8.34        8.69      0.75 o 
  -9   2  10       66.25       69.59      1.28 o 
  -8   2  10       32.69       33.07      1.05 o 
  -7   2  10       16.96       15.26      0.84 o 
  -6   2  10       10.33        8.14      0.87 o 
  -5   2  10       36.32       37.22      0.53 o 
  -4   2  10        9.50       12.01      0.65 o 
  -3   2  10        2.32        1.84      0.32 o 
  -2   2  10       10.12       11.63      0.64 o 
  -1   2  10       42.93       41.30      0.84 o 
   0   2  10       45.88       51.51      1.02 o 
   1   2  10        8.08       10.36      0.76 o 
 -11   3  10        2.05        1.86      0.69 o 
 -10   3  10       82.94       85.22      1.54 o 
  -9   3  10       15.12       16.67      1.23 o 
  -8   3  10        3.16        4.14      0.72 o 
  -7   3  10        9.72        9.33      0.72 o 
  -6   3  10        1.19        1.00      0.53 o 
  -5   3  10      217.10      216.59      2.23 o 
  -4   3  10       33.21       37.71      0.81 o 
  -3   3  10      106.90      108.88      1.27 o 
  -2   3  10       10.97       12.28      0.57 o 
  -1   3  10       24.42       23.91      0.73 o 
   0   3  10       22.50       24.23      1.11 o 
 -10   4  10       68.56       75.85      1.58 o 
  -9   4  10       12.49       13.87      1.91 o 
  -8   4  10       54.10       58.43      1.53 o 
  -7   4  10        0.01       -0.15      0.45 o 
  -6   4  10      160.79      159.69      1.56 o 
  -5   4  10      295.38      273.93      5.51 o 
  -4   4  10       98.43       97.61      1.30 o 
  -3   4  10        1.25        1.71      0.46 o 
  -2   4  10      212.84      226.44      2.90 o 
  -9   5  10       29.77       28.98      1.12 o 
  -8   5  10        6.58        7.21      0.74 o 
  -7   5  10        0.03        0.47      0.46 o 
  -6   5  10        2.44        0.99      0.51 o 
  -5   5  10        0.97        0.28      0.91 o 
  -4   5  10       24.46       27.08      1.15 o 
  -3 -10  11       40.65       44.49      1.03 o 
  -2 -10  11      128.86      136.66      2.11 o 
  -1 -10  11       15.22       15.14      0.87 o 
   0 -10  11       17.09       18.19      0.75 o 
   1 -10  11        0.08        0.24      0.41 o 
   2 -10  11       67.98       70.80      0.84 o 
   3 -10  11       43.67       49.03      0.83 o 
  -4  -9  11        2.33        2.94      0.66 o 
  -3  -9  11       10.23       11.60      0.81 o 
  -2  -9  11        7.04        7.21      0.47 o 
  -1  -9  11      135.77      138.82      1.43 o 
   0  -9  11        4.23        3.17      0.31 o 
   1  -9  11        7.06        8.81      0.50 o 
   2  -9  11        1.55        1.43      0.37 o 
   3  -9  11        8.91        9.24      0.41 o 
   4  -9  11      162.84      166.27      1.86 o 
  -5  -8  11       28.12       29.86      0.97 o 
  -4  -8  11        3.07        2.23      0.34 o 
  -3  -8  11       12.86       12.52      0.41 o 
  -2  -8  11       43.55       44.54      0.77 o 
  -1  -8  11      195.85      196.57      1.94 o 
   0  -8  11        1.88        1.80      0.29 o 
   1  -8  11       37.47       37.45      0.64 o 
   2  -8  11        5.92        6.80      0.43 o 
   3  -8  11      113.07      114.30      1.07 o 
   4  -8  11       24.09       24.96      0.71 o 
  -7  -7  11       54.07       57.51      1.08 o 
  -6  -7  11        2.48        2.25      0.58 o 
  -5  -7  11       57.01       54.28      0.82 o 
  -4  -7  11      366.70      377.66      3.37 o 
  -3  -7  11       91.19       89.50      0.88 o 
  -2  -7  11       18.74       18.35      0.48 o 
  -1  -7  11       21.28       21.94      0.61 o 
   0  -7  11       52.93       56.03      0.67 o 
   1  -7  11      385.39      372.04      3.99 o 
   2  -7  11       26.79       29.60      0.66 o 
   3  -7  11       17.29       16.11      0.50 o 
   4  -7  11       10.00       11.47      0.79 o 
  -7  -6  11        0.09        0.62      0.38 o 
  -6  -6  11        0.00        0.49      0.45 o 
  -5  -6  11        6.52        7.44      0.53 o 
  -4  -6  11      118.25      118.77      1.96 o 
  -3  -6  11        0.00        0.21      0.25 o 
  -2  -6  11        2.28        2.25      0.31 o 
  -1  -6  11       10.39       11.13      0.38 o 
   0  -6  11       46.57       44.65      0.99 o 
   1  -6  11      145.61      139.89      1.84 o 
   2  -6  11       98.11      103.09      0.97 o 
   3  -6  11        0.08       -0.30      0.79 o 
   4  -6  11        0.20        0.57      0.56 o 
  -8  -5  11       41.45       44.07      0.73 o 
  -7  -5  11      191.51      184.89      1.81 o 
  -6  -5  11        1.11        1.19      0.42 o 
  -5  -5  11       75.37       75.43      0.84 o 
  -4  -5  11       48.34       49.33      0.66 o 
  -3  -5  11      364.56      360.98      4.29 o 
  -2  -5  11       34.27       32.41      0.58 o 
  -1  -5  11       12.86       13.81      0.37 o 
   0  -5  11        0.10        0.06      0.21 o 
   1  -5  11       42.73       43.36      0.70 o 
   2  -5  11        1.11        0.94      0.52 o 
   3  -5  11      391.94      397.98      4.41 o 
   4  -5  11        6.19        3.63      1.51 o 
  -9  -4  11        0.64        0.49      0.53 o 
  -8  -4  11       19.92       20.86      0.85 o 
  -7  -4  11      165.56      159.67      2.12 o 
  -6  -4  11       31.75       34.40      0.71 o 
  -5  -4  11       15.24       16.07      0.47 o 
  -4  -4  11      398.72      404.19      5.64 o 
  -3  -4  11      544.95      537.56      7.05 o 
  -2  -4  11        5.22        4.53      0.32 o 
  -1  -4  11       65.19       64.74      0.81 o 
   0  -4  11      131.99      131.71      2.20 o 
   1  -4  11        7.24        8.51      0.64 o 
   2  -4  11        0.58        0.53      0.50 o 
   3  -4  11        3.40        1.81      1.03 o 
  -9  -3  11        0.23        0.37      0.45 o 
  -8  -3  11       15.09       16.00      0.93 o 
  -7  -3  11       12.46       10.80      0.43 o 
  -6  -3  11      194.35      188.53      3.18 o 
  -5  -3  11        0.51        0.96      0.26 o 
  -4  -3  11        4.17        3.94      0.34 o 
  -3  -3  11       23.67       23.59      0.64 o 
  -2  -3  11        0.72        0.43      0.26 o 
  -1  -3  11      219.79      218.09      3.98 o 
   0  -3  11        0.44        0.06      0.31 o 
   1  -3  11       43.02       45.29      0.95 o 
   2  -3  11       93.67      100.27      1.76 o 
   3  -3  11        5.14        3.64      1.50 o 
 -10  -2  11        1.40        1.84      0.62 o 
  -9  -2  11       26.75       28.58      0.85 o 
  -8  -2  11       66.16       69.32      1.17 o 
  -7  -2  11       11.43       11.33      0.67 o 
  -6  -2  11        1.98        1.61      0.24 o 
  -5  -2  11       27.72       23.86      0.46 o 
  -4  -2  11      182.23      183.60      4.10 o 
  -3  -2  11       59.40       59.67      1.38 o 
  -2  -2  11        0.97        0.82      0.25 o 
  -1  -2  11        1.93        1.35      0.21 o 
   0  -2  11        2.55        2.53      0.48 o 
   1  -2  11      351.13      359.47      8.15 o 
   2  -2  11       50.87       49.92      1.50 o 
 -10  -1  11        3.82        2.87      0.61 o 
  -9  -1  11       32.64       30.86      1.36 o 
  -8  -1  11       26.43       25.02      2.14 o 
  -7  -1  11        5.20        5.10      0.89 o 
  -6  -1  11       33.39       33.81      0.60 o 
  -5  -1  11        0.24        0.34      0.28 o 
  -4  -1  11       21.47       18.92      0.43 o 
  -3  -1  11      132.07      127.24      1.88 o 
  -2  -1  11      121.21      127.24      1.87 o 
  -1  -1  11        6.34        7.31      0.49 o 
   0  -1  11      134.98      139.56      1.94 o 
   1  -1  11      229.24      219.58      3.37 o 
   2  -1  11        9.61       10.09      0.89 o 
 -10   0  11       35.49       37.54      1.07 o 
  -9   0  11       82.14       81.79      1.25 o 
  -8   0  11       10.58       11.62      1.16 o 
  -7   0  11       38.13       38.94      0.92 o 
  -6   0  11      182.04      176.12      2.60 o 
  -5   0  11       12.51       16.88      0.64 o 
  -4   0  11        2.42        3.27      0.70 o 
  -3   0  11        5.31        5.04      0.31 o 
  -2   0  11       32.01       29.81      0.91 o 
  -1   0  11      105.34      109.71      1.63 o 
   0   0  11        5.08        4.39      0.59 o 
   1   0  11        0.00        0.12      0.41 o 
 -10   1  11        1.53        1.17      0.54 o 
  -9   1  11       40.12       40.10      5.27 o 
  -8   1  11       61.09       60.50      1.91 o 
  -7   1  11        2.30        0.93      0.68 o 
  -6   1  11       25.71       28.04      1.02 o 
  -5   1  11       49.16       51.26      0.61 o 
  -4   1  11      155.24      158.65      1.40 o 
  -3   1  11       64.35       63.54      1.04 o 
  -2   1  11        2.77        2.81      0.55 o 
  -1   1  11        1.01        1.01      0.42 o 
   0   1  11       38.64       42.14      1.05 o 
 -10   2  11      250.72      253.99      4.99 o 
  -9   2  11        0.08        0.39      0.52 o 
  -8   2  11        0.89        1.32      1.19 o 
  -7   2  11        0.19        0.05      0.46 o 
  -6   2  11        7.93        7.53      0.70 o 
  -5   2  11       44.81       45.48      1.03 o 
  -4   2  11        3.13        2.61      0.39 o 
  -3   2  11       29.58       27.33      0.71 o 
  -2   2  11       36.81       41.68      1.14 o 
  -1   2  11       26.00       24.22      0.74 o 
  -9   3  11        0.38        0.17      0.57 o 
  -8   3  11        2.93        2.95      0.69 o 
  -7   3  11       88.23       93.73      1.68 o 
  -6   3  11        0.00        0.18      0.39 o 
  -5   3  11       62.65       61.76      1.83 o 
  -4   3  11       35.47       38.05      1.30 o 
  -3   3  11        0.61        0.41      0.35 o 
  -2   3  11       85.18       81.30      2.39 o 
  -8   4  11       27.57       25.04      1.02 o 
  -7   4  11       11.11       11.32      0.76 o 
  -6   4  11       18.74       18.57      1.24 o 
  -5   4  11        2.22        1.74      1.47 o 
  -4   4  11       11.97       17.44      1.35 o 
  -3  -9  12        6.76        7.09      0.62 o 
  -2  -9  12        8.12        8.94      0.95 o 
  -1  -9  12      100.55      109.25      1.32 o 
   0  -9  12        6.59        6.65      0.37 o 
   1  -9  12        0.22        0.36      0.35 o 
   2  -9  12       80.76       83.35      1.09 o 
  -5  -8  12       11.61       12.79      0.82 o 
  -4  -8  12      345.31      357.16      4.16 o 
  -3  -8  12        0.94        1.13      0.31 o 
  -2  -8  12        0.00        0.04      0.27 o 
  -1  -8  12        5.84        5.93      0.40 o 
   0  -8  12       76.90       74.64      0.87 o 
   1  -8  12       74.66       77.52      1.31 o 
   2  -8  12        1.00        0.76      0.34 o 
  -6  -7  12        4.13        4.87      0.60 o 
  -5  -7  12       58.39       55.55      0.98 o 
  -4  -7  12        4.83        4.44      0.46 o 
  -3  -7  12        4.40        3.53      0.55 o 
  -2  -7  12      122.35      121.31      1.14 o 
  -1  -7  12       37.56       37.99      0.64 o 
   0  -7  12       19.31       20.88      0.82 o 
   1  -7  12       37.56       35.63      0.61 o 
   2  -7  12        2.65        1.93      0.40 o 
  -7  -6  12       18.59       20.14      0.71 o 
  -6  -6  12       41.40       40.59      0.90 o 
  -5  -6  12       15.78       15.38      0.53 o 
  -4  -6  12        5.85        5.65      0.43 o 
  -3  -6  12      199.18      200.96      2.17 o 
  -2  -6  12       32.62       34.56      0.60 o 
  -1  -6  12       20.28       21.25      0.46 o 
   0  -6  12       10.50       11.06      0.47 o 
   1  -6  12       58.15       55.88      0.80 o 
   2  -6  12       10.31       10.58      0.79 o 
  -7  -5  12        0.03        0.19      0.35 o 
  -6  -5  12       33.95       35.94      1.15 o 
  -5  -5  12        0.30        1.05      0.32 o 
  -4  -5  12      537.63      523.78      6.50 o 
  -3  -5  12      205.86      201.03      2.30 o 
  -2  -5  12        1.65        1.16      0.27 o 
  -1  -5  12       14.78       17.14      0.56 o 
   0  -5  12      225.73      216.34      3.17 o 
   1  -5  12       41.42       45.22      1.08 o 
   2  -5  12       14.37       15.18      0.73 o 
  -8  -4  12       14.83       15.60      0.86 o 
  -7  -4  12        3.00        1.62      0.46 o 
  -6  -4  12        9.81       10.66      0.42 o 
  -5  -4  12       10.52       10.48      0.65 o 
  -4  -4  12       64.92       63.81      0.83 o 
  -3  -4  12        5.56        5.64      0.33 o 
  -2  -4  12       12.70       13.06      0.36 o 
  -1  -4  12       11.39       10.07      0.36 o 
   0  -4  12       52.55       52.07      1.19 o 
   1  -4  12        1.33        2.38      0.56 o 
   2  -4  12       24.08       24.39      1.63 o 
  -9  -3  12       17.71       18.73      0.95 o 
  -8  -3  12      240.30      242.95      3.76 o 
  -7  -3  12       14.65       15.44      0.88 o 
  -6  -3  12       10.00       10.75      0.44 o 
  -5  -3  12        0.72        1.01      0.35 o 
  -4  -3  12      138.59      135.45      3.10 o 
  -3  -3  12      108.70      104.16      2.73 o 
  -2  -3  12       30.88       29.05      0.78 o 
  -1  -3  12        1.03        0.94      0.42 o 
   0  -3  12       13.27       13.37      0.64 o 
   1  -3  12      195.17      197.42      2.23 o 
  -9  -2  12        6.12        5.62      1.13 o 
  -8  -2  12       63.92       62.52      1.25 o 
  -7  -2  12        9.88       11.55      0.68 o 
  -6  -2  12       16.88       17.26      1.12 o 
  -5  -2  12        0.33        0.13      0.22 o 
  -4  -2  12        9.98        9.95      0.34 o 
  -3  -2  12       41.06       39.73      0.67 o 
  -2  -2  12       23.54       25.46      0.67 o 
  -1  -2  12       50.93       56.21      1.11 o 
   0  -2  12       30.68       30.49      1.03 o 
   1  -2  12      176.94      171.86      2.41 o 
  -9  -1  12       15.72       18.34      0.87 o 
  -8  -1  12        1.68        1.42      0.62 o 
  -7  -1  12       14.37       12.57      0.84 o 
  -6  -1  12      128.08      124.65      3.58 o 
  -5  -1  12        0.74        1.27      0.22 o 
  -4  -1  12       18.67       20.41      0.41 o 
  -3  -1  12       58.81       59.30      1.54 o 
  -2  -1  12       11.76       11.63      0.54 o 
  -1  -1  12       35.69       35.49      0.81 o 
   0  -1  12       68.75       66.28      1.32 o 
  -9   0  12       20.91       22.56      0.90 o 
  -8   0  12        2.43        0.77      0.52 o 
  -7   0  12       24.73       26.72      1.35 o 
  -6   0  12       36.44       34.50      1.46 o 
  -5   0  12       15.70       17.56      1.02 o 
  -4   0  12       76.59       76.35      1.51 o 
  -3   0  12        0.51        0.02      0.30 o 
  -2   0  12        8.57        8.68      0.67 o 
  -1   0  12        5.07        5.30      0.54 o 
  -9   1  12       37.42       39.73      1.20 o 
  -8   1  12        7.29        4.30      2.12 o 
  -7   1  12       98.20      101.62      2.94 o 
  -6   1  12       26.76       23.74      1.91 o 
  -5   1  12       11.89       12.23      0.60 o 
  -4   1  12       16.86       15.02      0.68 o 
  -3   1  12        1.77        2.05      0.40 o 
  -2   1  12       37.15       39.56      0.87 o 
  -8   2  12       15.85       18.59      0.99 o 
  -7   2  12       67.95       72.72      1.85 o 
  -6   2  12        0.16        0.24      0.50 o 
  -5   2  12        0.21       -0.02      0.57 o 
  -4   2  12        7.42        7.55      0.94 o 
  -3   2  12      101.66      106.15      1.55 o 
  -7   3  12        4.31       -0.03      0.54 o 
  -6   3  12        0.14        0.62      0.71 o 
  -3  -8  13        0.44        0.69      0.34 o 
  -2  -8  13       82.55       84.72      1.20 o 
  -1  -8  13       12.86       14.47      0.92 o 
   0  -8  13        3.27        1.85      0.50 o 
  -4  -7  13        9.47       11.27      0.61 o 
  -3  -7  13        0.25        0.28      0.29 o 
  -2  -7  13      122.41      125.58      2.00 o 
  -1  -7  13       44.86       42.84      0.72 o 
   0  -7  13        3.78        2.36      0.81 o 
  -6  -6  13        5.94        5.97      0.51 o 
  -5  -6  13      136.61      140.77      1.41 o 
  -4  -6  13        1.33        1.23      0.31 o 
  -3  -6  13        9.69        9.62      0.43 o 
  -2  -6  13        1.24        0.67      0.37 o 
  -1  -6  13        6.07        3.52      1.63 o 
   0  -6  13      199.82      198.16      3.33 o 
  -6  -5  13       17.88       17.90      0.49 o 
  -5  -5  13        3.88        3.97      0.61 o 
  -4  -5  13       19.20       18.38      0.47 o 
  -3  -5  13       18.26       21.09      0.57 o 
  -2  -5  13        0.73        0.57      0.29 o 
  -1  -5  13       58.39       55.11      1.85 o 
   0  -5  13      152.72      150.34      1.82 o 
  -7  -4  13       20.18       21.20      0.96 o 
  -6  -4  13        3.03        2.49      0.55 o 
  -5  -4  13       14.46       13.34      0.46 o 
  -4  -4  13      140.65      137.04      2.21 o 
  -3  -4  13        7.29        8.51      0.47 o 
  -2  -4  13        0.01       -0.03      0.26 o 
  -1  -4  13        0.19       -0.28      0.42 o 
   0  -4  13        1.88        1.67      0.55 o 
  -7  -3  13       11.84       12.26      0.81 o 
  -6  -3  13       43.32       46.01      1.00 o 
  -5  -3  13      133.93      134.45      3.66 o 
  -4  -3  13       46.45       42.43      1.65 o 
  -3  -3  13        0.31        0.11      0.25 o 
  -2  -3  13        0.09        0.43      0.41 o 
  -1  -3  13       69.47       72.46      1.77 o 
   0  -3  13       28.91       33.77      0.88 o 
  -8  -2  13        2.28        0.89      0.61 o 
  -7  -2  13        0.16        0.16      0.51 o 
  -6  -2  13      105.05      107.77      2.47 o 
  -5  -2  13        0.17        0.10      0.23 o 
  -4  -2  13       15.13       15.93      0.41 o 
  -3  -2  13        6.73        7.83      0.50 o 
  -2  -2  13       41.28       40.16      0.91 o 
  -1  -2  13       11.22       11.28      0.70 o 
  -8  -1  13       48.46       48.00      2.07 o 
  -7  -1  13       71.84       74.07      2.21 o 
  -6  -1  13       22.67       23.02      1.11 o 
  -5  -1  13        2.85        3.97      0.59 o 
  -4  -1  13       66.38       68.90      1.15 o 
  -3  -1  13        1.27        1.20      0.49 o 
  -2  -1  13        0.76        0.02      0.40 o 
  -7   0  13        5.96        6.41      0.57 o 
  -6   0  13        8.82        9.89      0.61 o 
  -5   0  13       14.60       18.35      2.22 o 
  -4   0  13       82.03       76.93      3.31 o 
  -3   0  13       40.17       42.76      1.42 o 
  -4  -4  14      105.25      104.52      2.84 o 
                                                 
